# Supplementary material for: Inferring protein domain interactions from databases of interacting proteins
Source: Genome Biol. 2005 Sep 19;6(10):R89. doi: 10.1186/gb-2005-6-10-r89 (PMC1257472; doi:10.1186/gb-2005-6-10-r89)
Supplement: Additional data file 4 — DIP protein accession numbers followed by the Pfam 14.0 domain ID [file gb-2005-6-10-r89-S4.txt]

uid	pf_name
232	Bcl-2
328	Bcl-2
328	BH4
328	Pfam-B_6754
328	Pfam-B_7545
231	Bcl-2
231	Pfam-B_21253
231	Pfam-B_8874
935	Bcl-2
935	Pfam-B_16209
1048	C1_1
1048	Pfam-B_10758
1048	Pfam-B_16518
1048	Pfam-B_7723
1048	Pkinase
1048	RBD
1050	Ras
600	Pfam-B_2804
600	WD40
563	14-3-3
743	14-3-3
166	M-inducer_phosp
166	Pfam-B_18070
166	Rhodanese
323	M-inducer_phosp
323	Pfam-B_27227
323	Rhodanese
201	Pfam-B_3905
201	Pkinase
1043	Bcl-2
1043	BH4
1043	Pfam-B_15083
1043	Pfam-B_26228
368	P53
928	Pfam-B_29208
435	Pfam-B_23680
435	TFIID-31kDa
426	Ank
426	Pfam-B_59937
426	Pfam-B_99172
426	SH3_1
5971	BRCT
5971	Pfam-B_11032
5971	Pfam-B_13902
5971	Pfam-B_17478
5971	Pfam-B_3817
5971	Pfam-B_52026
5971	Pfam-B_91425
5971	zf-C3HC4
38	BRCT
38	PARP
38	PARP_reg
38	Pfam-B_16762
38	Pfam-B_3605
38	Pfam-B_7143
38	WGR
38	zf-PARP
35	Pkinase
24171	P19Arf_N
24171	Pfam-B_13769
24171	Pfam-B_60027
24264	Ribonuc_red_sm
24232	Pfam-B_28861
24232	Ribonuc_red_sm
544	Ribonuclease
621	Barstar
257	Bromodomain
257	DUF902
257	DUF906
257	KIX
257	Pfam-B_20366
257	Pfam-B_20386
257	Pfam-B_39795
257	Pfam-B_43284
257	Pfam-B_49343
257	Pfam-B_51183
257	Pfam-B_6
257	Pfam-B_7469
257	zf-TAZ
257	ZZ
150	Pfam-B_48150
150	Pfam-B_50707
150	zf-C2H2
5965	Hormone_recep
5965	Oest_recep
5965	Pfam-B_16375
5965	Pfam-B_177
5965	Pfam-B_7704
5965	zf-C4
748	Ets
748	Pfam-B_8119
36	Pfam-B_21716
36	Pfam-B_21739
36	Pfam-B_22544
36	Pfam-B_24348
36	Pfam-B_4869
36	Pfam-B_56232
36	Pfam-B_5863
36	zf-C2H2
315	HLH
89	Pfam-B_11013
89	Pfam-B_65289
89	RRM_1
74	HLH
74	Pfam-B_14357
74	Pfam-B_2979
74	Pfam-B_3324
74	Pfam-B_4395
704	Basic
704	HLH
704	Pfam-B_1701
425	Pfam-B_10968
425	Pfam-B_13084
425	Pfam-B_19362
425	Pfam-B_6648
425	Pfam-B_8259
425	RB_A
425	RB_B
266	E2F_TDP
266	Pfam-B_1340
266	Pfam-B_18008
266	Pfam-B_48546
266	Pfam-B_59335
163	HLH
163	Pfam-B_23012
163	Pfam-B_2979
163	Pfam-B_3324
163	Pfam-B_37430
163	Pfam-B_37432
163	Pfam-B_4395
163	Pfam-B_81742
713	HLH
617	C2-set
617	ig
48	Pkinase
681	Hist_deacetyl
262	CK_II_beta
2871	MRG
6778	Pfam-B_39523
6778	Pfam-B_52816
6778	RRM_1
4243	Pfam-B_16810
4243	Pfam-B_19022
4243	Pfam-B_58782
4243	PHD
4434	MIF4G
4434	Pfam-B_27645
4434	Pfam-B_6656
1705	Pfam-B_16549
1705	Pfam-B_2078
1705	Pfam-B_26223
1705	Pfam-B_45539
1705	Pfam-B_5358
1705	Topoisom_I
1705	Topoisom_I_N
6290	Dynamin_M
6290	Dynamin_N
6290	GED
6290	Pfam-B_14366
6290	Pfam-B_16974
6290	Pfam-B_46971
1959	Pfam-B_43510
1959	Pfam-B_60919
1959	PHD
182	FAT
182	FATC
182	Pfam-B_11054
182	Pfam-B_1412
182	Pfam-B_18416
182	Pfam-B_37815
182	Pfam-B_47192
182	Pfam-B_52359
182	Pfam-B_79834
182	PI3_PI4_kinase
1042	Pfam-B_10564
1042	Pfam-B_41249
1042	Pfam-B_44552
1042	Pkinase
1042	SH2
1042	SH3_1
8	Furin-like
8	Pfam-B_14252
8	Pfam-B_14640
8	Pfam-B_17155
8	Pfam-B_20146
8	Pfam-B_20863
8	Pfam-B_2529
8	Pfam-B_278
8	Pfam-B_3205
8	Pfam-B_6081
8	Pfam-B_7190
8	Pkinase
8	Recep_L_domain
8	YLP
355	EGF
355	I-set
355	ig
355	Pfam-B_83899
785	GDI
816	RRM_1
2338	Pfam-B_50776
2338	Pfam-B_879
2338	ThiF
861	Pfam-B_31789
861	Pkinase
861	SAM_2
3801	Pfam-B_102700
3801	Ras
4954	Ras
2022	Pfam-B_90509
2022	Ras
6597	Pfam-B_90509
6597	Ras
2121	Ras
5577	Ras
1735	Pfam-B_21149
1735	Ras
383	CH
383	efhand
383	Pfam-B_2148
383	Spectrin
538	efhand
6128	Cation_ATPase_C
6128	Cation_ATPase_N
6128	E1-E2_ATPase
6128	Hydrolase
6128	Pfam-B_12
6128	Pfam-B_2742
6128	Pfam-B_76
6128	Pfam-B_85402
6128	Pfam-B_97758
155	Homeobox
155	Pfam-B_4276
155	Pfam-B_4615
459	B56
459	Pfam-B_25393
165	PDGF
165	Pfam-B_3869
165	Pfam-B_3919
643	I-set
643	ig
643	Pfam-B_14262
643	Pfam-B_17705
643	Pfam-B_21583
643	Pfam-B_26568
643	Pfam-B_3188
643	Pfam-B_4559
643	Pfam-B_5618
643	Pfam-B_940
643	Pkinase
486	I-set
486	ig
486	Pfam-B_19896
486	Pfam-B_21583
486	Pfam-B_3188
486	Pfam-B_32413
486	Pfam-B_45150
486	Pfam-B_4559
486	Pfam-B_5618
486	Pfam-B_940
486	Pkinase
696	TPR
2434	zf-C2H2
512	Pfam-B_10409
512	WD40
507	Homeobox
507	Pfam-B_3006
2967	Ribosomal_L1
1360	Hist_deacetyl
1360	Pfam-B_48508
1360	Pfam-B_80566
1360	Pfam-B_80619
5924	Pfam-B_10448
5924	Pfam-B_12140
5924	Pfam-B_13315
5924	Pfam-B_14209
5924	Pfam-B_22614
5924	Pfam-B_27334
5924	Pfam-B_27864
5924	Pfam-B_48050
5924	Pfam-B_58021
5924	Pfam-B_8570
5924	TPR
6541	HSP70
2337	Pfam-B_30130
6591	Pfam-B_89361
390	Pfam-B_1315
390	SNARE
873	Synaptobrevin
13	Homeobox
13	Pfam-B_27733
13	Pfam-B_3764
13	Pfam-B_74954
13	Pfam-B_91804
911	HLH
911	Pfam-B_50206
1039	Pkinase
142	Myb_DNA-binding
142	Pfam-B_3490
2602	Pfam-B_99974
2602	SHMT
760	Exportin-t
760	Pfam-B_15953
962	Glucosamine_iso
962	Pfam-B_52350
962	Pfam-B_87215
1414	Pfam-B_18675
1414	RNA_pol_Rpb7_N
90	LBP_BPI_CETP
90	LBP_BPI_CETP_C
1030	LRR
1030	Pfam-B_18704
1030	Pfam-B_18705
4	Prion
4	Prion_octapep
1065	Bcl-2
1065	BH4
1065	Pfam-B_15083
1065	Pfam-B_26228
58	Cpn60_TCP1
58	Pfam-B_50894
613	Rhodanese
308	Gln-synt_C
308	Gln-synt_N
339	Cpn60_TCP1
6845	DAHP_synth_1
6845	Pfam-B_54522
6846	DAHP_synth_1
6846	Pfam-B_10784
6847	Methionine_synt
6847	Pfam-B_3560
6847	Pfam-B_752
6847	Pfam-B_796
6847	Pfam-B_858
6848	MTHFR
6849	S-AdoMet_synt_C
6849	S-AdoMet_synt_M
6849	S-AdoMet_synt_N
6850	Pfam-B_21
6850	Pfam-B_49522
6850	Pfam-B_49523
6850	Pfam-B_86921
6850	TPP_enzyme_M
6850	TPP_enzyme_N
6851	HMGL-like
6851	Pfam-B_315
6852	DAO
6852	Pfam-B_1149
6852	Pfam-B_1197
6852	Pfam-B_368
6852	Pfam-B_583
6852	Pfam-B_94547
6853	Pfam-B_1217
6853	Pyridoxal_deC
6854	Pyr_redox
6854	Pyr_redox_dim
6855	ADH_zinc_N
6856	ADH_zinc_N
6857	Pfam-B_6838
6858	F_bP_aldolase
6859	Enolase_C
6859	Enolase_N
6860	Gp_dh_C
6860	Gp_dh_N
6861	Hydrolase
6862	DRTGG
6862	Pfam-B_11023
6862	Pfam-B_3
6862	Pfam-B_84460
6862	Pfam-B_8711
6862	PTA_PTB
6863	GLF
6864	GerE
6864	Response_reg
6865	SAICAR_synt
6070	OTCace
6070	OTCace_N
6866	Pfam-B_329
6866	Pribosyltran
6867	Pfam-B_891
6868	ThiG
6869	BATS
6869	Radical_SAM
6870	ALA_synthase
6870	Aminotran_1_2
6870	Pfam-B_3707
6871	Pfam-B_14939
6871	Pfam-B_563
6871	Pfam-B_577
6871	Radical_SAM
6872	RNA_pol_A_bac
6872	RNA_pol_A_CTD
6872	RNA_pol_L
6873	Pfam-B_266
6873	RNA_pol_Rpb2_1
6873	RNA_pol_Rpb2_2
6873	RNA_pol_Rpb2_3
6873	RNA_pol_Rpb2_6
6873	RNA_pol_Rpb2_7
6874	RNA_pol_Rpb6
6875	Pfam-B_4764
6875	Ribosomal_L12
6876	Ribosomal_L9_C
6876	Ribosomal_L9_N
6877	Ribosomal_S2
6878	Phe_tRNA-synt_N
6878	tRNA-synt_2d
6879	B3_4
6879	B5
6879	FDX-ACB
6879	Pfam-B_269
6879	Pfam-B_833
6879	tRNA_bind
6880	tRNA-synt_1d_C
6880	tRNA_synt_2f
6881	HGTP_anticodon
6881	Pfam-B_284
6881	Pfam-B_311
6881	TGS
6881	tRNA-synt_2b
6882	KH_1
6882	Pfam-B_1713
6882	Pfam-B_2442
6882	Pfam-B_605
6882	Pfam-B_7737
6882	Pfam-B_906
6882	S1
6883	KOW
6883	NusG
6159	GTP_EFTU
6159	GTP_EFTU_D2
6159	GTP_EFTU_D3
6884	AAA
6884	Pfam-B_53
6884	zf-C4_ClpX
6141	GrpE
6141	Pfam-B_54054
6885	SspB
6886	DNA_gyraseA_C
6886	DNA_topoisoIV
6887	RecA
6888	CbiA
6888	Pfam-B_813
6889	ABC_tran
6890	Ferritin
6891	Hydrolase
6891	Pfam-B_33856
6892	Patatin
6892	Pfam-B_20356
6893	ABC_tran
478	EGF
478	Integrin_beta
478	Pfam-B_1876
478	Pfam-B_2615
478	Pfam-B_639
478	Pfam-B_7535
478	Pfam-B_777
478	Pfam-B_794
478	Pfam-B_80
629	ICAM_N
629	ig
629	Pfam-B_89335
1025	CPSase_L_chain
1025	CPSase_L_D2
1025	CPSase_L_D3
1025	MGS
1025	Pfam-B_61
1026	CPSase_sm_chain
1026	GATase
508	Pfam-B_2020
508	SBP_bac_1
539	BPD_transp_1
250	Bcl-2
250	BH4
1016	CARD
1016	NB-ARC
244	CARD
244	Peptidase_C14
244	Pfam-B_69956
665	zf-C2H2
18	Pfam-B_11949
18	Pfam-B_1945
18	Pfam-B_19641
18	Pkinase
5368	DEAD
5368	Helicase_C
5368	Pfam-B_2055
6505	Pfam-B_105799
6505	Pfam-B_98808
6505	RRM_1
161	Pkinase
24215	DNA_ligase_A_C
24215	DNA_ligase_A_M
24215	DNA_ligase_A_N
24215	Pfam-B_14
24215	Pfam-B_24731
24215	Pfam-B_39407
24231	CDKN3
129	GST_C
129	GST_N
19	Pfam-B_19572
19	Pfam-B_22848
19	Pfam-B_26398
19	Pfam-B_43418
19	TGFb_propeptide
19	TGF_beta
169	HMG_box
169	Pfam-B_72583
169	SSrecog
953	Ets
953	Pfam-B_6008
1078	Pfam-B_11335
1078	Pfam-B_18820
1078	TBP
285	Death
285	Pfam-B_46664
285	Pfam-B_71937
286	Death
286	DED
6223	MATH
6223	Pfam-B_31508
6223	Pfam-B_35966
6223	Pfam-B_67184
6223	zf-C3HC4
6223	zf-TRAF
407	Death
407	TNFR_c6
27606	Pfam-B_26008
27606	Pfam-B_29004
27606	Pfam-B_42242
27606	Pfam-B_53141
27606	Pfam-B_89759
468	MATH
468	Pfam-B_31508
468	Pfam-B_35966
468	Pfam-B_67184
468	zf-C3HC4
468	zf-TRAF
260	MATH
260	Pfam-B_31508
260	Pfam-B_35966
260	Pfam-B_57136
260	zf-TRAF
27629	DED
27629	Peptidase_C14
27629	Pfam-B_68482
406	Death
406	Pfam-B_11107
406	Pfam-B_14830
406	Pfam-B_30844
406	TNFR_c6
5714	I-set
5714	ig
5714	LRR
5714	Pfam-B_1803
5714	Pfam-B_27367
5714	Pfam-B_3321
5714	Pfam-B_4650
5714	Pfam-B_57478
5714	Pfam-B_59379
5714	Pfam-B_657
5714	Pfam-B_7649
5714	Pkinase
346	NGF
346	Pfam-B_17300
5723	I-set
5723	ig
5723	LRR
5723	LRRNT
5723	Pfam-B_11584
5723	Pfam-B_11629
5723	Pfam-B_3321
5723	Pfam-B_4650
5723	Pfam-B_657
5723	Pfam-B_7649
5723	Pkinase
144	C2
144	Pfam-B_38206
144	PH
144	RasGAP
144	SH2
144	SH3_1
117	Pfam-B_27521
117	Pfam-B_57032
117	Pfam-B_57034
117	Pfam-B_62487
117	Pfam-B_68748
117	RA
117	SH2
117	VPS9
398	Pfam-B_5898
398	PX
398	Sorting_nexin
405	Furin-like
405	Pfam-B_14640
405	Pfam-B_24311
405	Pfam-B_2529
405	Pfam-B_278
405	Pfam-B_3205
405	Pfam-B_6081
405	Pfam-B_7190
405	Pkinase
405	Recep_L_domain
405	YLP
184	SH2
184	SH3_1
133	Pfam-B_1414
133	Pfam-B_15384
133	Pfam-B_25983
133	Pfam-B_90373
133	Pkinase
133	SH2
926	Cbl_N2
926	Cbl_N3
926	Pfam-B_1335
926	zf-C3HC4
1014	Furin-like
1014	Pfam-B_2529
1014	Pfam-B_278
1014	Pfam-B_3205
1014	Pfam-B_6081
1014	Pfam-B_65148
1014	Pfam-B_65151
1014	Pfam-B_70137
1014	Pfam-B_908
1014	Pfam-B_95092
1014	Pfam-B_98453
1014	Pkinase
1014	Recep_L_domain
175	CARD
175	Peptidase_C14
175	Pfam-B_34501
175	Pfam-B_41304
474	IL1
474	IL1_propep
93	I-set
93	ig
93	Pfam-B_11018
93	Pfam-B_11990
93	Pfam-B_28980
93	Pfam-B_3455
93	Pfam-B_44770
93	TIR
47	IFNGR1
483	IFN-gamma
302	Pfam-B_44560
302	Pfam-B_7089
736	Pfam-B_11878
736	PH
736	Pkinase
736	Pkinase_C
229	7tm_1
229	Pfam-B_7348
403	Gastrin
253	Pfam-B_27952
253	Pfam-B_27953
253	Pfam-B_8766
253	Pfam-B_8767
253	Pkinase
253	SH2
295	Pfam-B_39019
295	Pfam-B_5125
295	Pkinase
295	Pkinase_C
1056	Pfam-B_44794
1056	Pkinase
1056	SH2
1056	SH3_1
100	C2
100	Pfam-B_11112
100	Pfam-B_34975
100	Pfam-B_44417
100	Pfam-B_44419
100	Pfam-B_5217
100	Pfam-B_68720
100	PH
100	PI-PLC-X
100	PI-PLC-Y
100	SH2
100	SH3_1
376	GTP_EFTU
376	GTP_EFTU_D2
376	GTP_EFTU_D3
376	Pfam-B_11657
376	Pfam-B_18156
376	Pfam-B_7695
376	Pfam-B_8037
2252	AAA
2252	Clp_N
2252	Pfam-B_1
2252	Pfam-B_320
2252	Pfam-B_378
2252	Pfam-B_53
2252	Pfam-B_65
2252	Pfam-B_672
2252	Pfam-B_8316
2252	Pfam-B_90
2373	Pfam-B_110
2373	Pfam-B_113
2373	Pfam-B_185
2373	Pfam-B_20047
2373	Pfam-B_23075
2373	Pfam-B_27496
2373	Pfam-B_33995
2373	Pfam-B_6875
2373	Pfam-B_7293
2373	Pfam-B_7701
2373	Pfam-B_9106
2373	ResIII
6647	Pfam-B_104780
6647	Pfam-B_74781
6647	RRM_1
5385	Ribosomal_L13
3980	Pfam-B_57220
3980	Pfam-B_65888
3980	Pfam-B_95976
3980	RRM_1
2310	eIF-5_eIF-2B
1740	Pfam-B_5898
2976	Pfam-B_105289
2976	Pfam-B_66467
2976	RRM_1
26	fn2
26	Hemopexin
26	Peptidase_M10
26	Peptidase_M10_N
190	Laminin_B
190	Laminin_EGF
190	Pfam-B_24255
190	Pfam-B_461
190	Pfam-B_59751
190	Pfam-B_72690
190	Pfam-B_8112
190	Pfam-B_88412
190	Pfam-B_9812
800	eRF1_1
800	eRF1_2
800	eRF1_3
800	Pfam-B_103933
2722	Pfam-B_14
2722	Pfam-B_1621
2722	Pfam-B_2357
2722	Pfam-B_998
2722	WD40
6563	Pfam-B_12338
6563	Pfam-B_17076
6563	Pfam-B_17336
6563	Pfam-B_17337
6563	Pfam-B_28629
6563	Pfam-B_9138
2356	HEAT_PBS
2356	IBN_N
2356	Pfam-B_100285
2356	Pfam-B_11276
2356	Pfam-B_14197
2356	Pfam-B_14222
2356	Pfam-B_14232
2356	Pfam-B_14393
2356	Pfam-B_1624
2356	Pfam-B_2523
2356	Pfam-B_3650
2356	Pfam-B_4018
2356	Pfam-B_5129
2356	Pfam-B_69935
2356	Pfam-B_75201
799	FAT
799	FATC
799	Pfam-B_11054
799	Pfam-B_12415
799	Pfam-B_1412
799	Pfam-B_18416
799	Pfam-B_79834
799	PI3_PI4_kinase
6724	FTHFS
6724	THF_DHG_CYH
6724	THF_DHG_CYH_C
4663	CNH
4663	DEP
4663	Pfam-B_106917
4663	Pfam-B_21414
4663	Pfam-B_79282
4663	RhoGEF
135	Pfam-B_106973
135	Pfam-B_52755
135	RNA_pol_Rpa2_4
135	RNA_pol_Rpb2_1
135	RNA_pol_Rpb2_2
135	RNA_pol_Rpb2_3
135	RNA_pol_Rpb2_5
135	RNA_pol_Rpb2_6
135	RNA_pol_Rpb2_7
4452	Pfam-B_24596
5950	Pfam-B_10149
5950	Pfam-B_7661
5950	Pfam-B_8339
5950	Pfam-B_87598
6815	Myosin_tail_1
6815	Pfam-B_1
6815	Pfam-B_12511
6815	Pfam-B_127
6815	Pfam-B_4729
6815	Pfam-B_86762
6815	Pfam-B_87770
6815	Pfam-B_87837
6815	Uso1_p115_C
6815	Uso1_p115_head
2826	DRIM
2826	Pfam-B_10925
2826	Pfam-B_11035
2826	Pfam-B_6660
2826	Pfam-B_6665
2826	Pfam-B_95659
4907	PH
1176	Pfam-B_12433
1176	Pfam-B_16067
1176	Pfam-B_21939
1176	Pfam-B_77345
1176	Pfam-B_9624
1106	Peptidase_M16
1106	Peptidase_M16_C
1105	Peptidase_M16
1105	Peptidase_M16_C
1105	Pfam-B_32190
242	COX7a
267	eIF_4EBP
487	Pkinase
141	Pkinase
261	FAT
261	FATC
261	Pfam-B_1412
261	Pfam-B_3726
261	Pfam-B_37810
261	Pfam-B_38675
261	Pfam-B_5950
261	PI3_PI4_kinase
226	Homeobox
226	Pfam-B_11188
226	Pfam-B_16510
226	Pfam-B_17333
226	Pfam-B_17460
226	Pfam-B_17461
226	Pfam-B_75534
226	Pfam-B_85629
226	Pfam-B_9983
226	Pou
51	Homeobox
51	Pfam-B_10192
51	Pfam-B_14103
51	Pfam-B_15414
51	Pfam-B_9919
51	Pou
41	Pyr_redox
41	Pyr_redox_dim
5426	FAD_binding_2
4132	ECH
1102	2-oxoacid_dh
1102	Biotin_lipoyl
1364	ubiquitin
6667	S-AdoMet_synt_C
6667	S-AdoMet_synt_M
6667	S-AdoMet_synt_N
365	E1_dh
365	Pfam-B_26384
365	Pfam-B_47402
365	Pfam-B_570
365	Pfam-B_856
365	Pfam-B_99185
365	Transket_pyr
2399	LRR
2399	Pfam-B_10521
2399	Pfam-B_6697
671	ACT
671	Pfam-B_34162
671	Pfam-B_34166
671	Pfam-B_491
2039	Proteasome
1104	Pfam-B_21
1104	Pfam-B_34431
1104	TPP_enzyme_M
1104	TPP_enzyme_N
823	Glyco_transf_20
823	Pfam-B_53039
823	Trehalose_PPase
891	Glyco_transf_20
891	Pfam-B_49067
891	Trehalose_PPase
753	Glyco_transf_20
753	Pfam-B_49067
753	Trehalose_PPase
1708	Sec61_beta
744	Glyco_transf_20
4285	Ctr
1284	Ureidogly_hydro
6699	Gln-synt_C
6699	Gln-synt_N
2589	DEP
2589	Pfam-B_11048
2589	Pfam-B_24237
2589	Pfam-B_52444
2589	Pfam-B_78894
2291	MCM
2291	Pfam-B_105214
2291	Pfam-B_105348
2291	Pfam-B_105733
2291	Pfam-B_106900
2291	Pfam-B_107213
2291	Pfam-B_4659
2291	Pfam-B_9481
6677	Pfam-B_103109
2513	Pfam-B_65177
4571	DEAD
4571	Helicase_C
4781	adh_short
6842	DEAD
6842	Helicase_C
6842	Pfam-B_11374
6842	Pfam-B_12634
6842	Pfam-B_2749
6842	Pfam-B_3946
6842	Pfam-B_4619
6842	Pfam-B_4643
6842	Pfam-B_5013
6842	Pfam-B_5114
6842	Pfam-B_5207
6842	Pfam-B_5514
6842	Pfam-B_5516
6842	Pfam-B_5889
6842	Pfam-B_7489
6842	Pfam-B_9794
6643	GST_C
6643	Pfam-B_14216
6643	Pfam-B_1912
6643	Pfam-B_1922
6643	Pfam-B_1971
6643	Pfam-B_39003
6643	Pfam-B_59868
87	FKBP_C
5935	Activin_recp
5935	Pfam-B_476
5935	Pkinase
790	FAT
790	FATC
790	Pfam-B_1412
790	Pfam-B_3726
790	Pfam-B_37810
790	Pfam-B_38675
790	Pfam-B_5950
790	PI3_PI4_kinase
970	PC_rep
970	Pfam-B_10552
970	Pfam-B_13180
970	Pfam-B_51105
970	Pfam-B_60736
970	Pfam-B_9316
589	APC8
589	Pfam-B_71322
589	TPR
796	Pfam-B_5667
796	Pfam-B_7386
796	TPR
1127	Pfam-B_43884
939	Pfam-B_16695
939	Pfam-B_8700
25	Pfam-B_13918
25	Pfam-B_76671
25	Pfam-B_96628
25	TPR
1128	APC10
1130	Pfam-B_20293
1130	Pfam-B_24127
1130	zf-C3HC4
5915	Pfam-B_10293
5915	Pfam-B_4265
5915	Pfam-B_957
5915	WD40
1443	Pentapeptide_2
1443	Pfam-B_75108
183	Myb_DNA-binding
183	Pfam-B_5328
183	SWIRM
183	ZZ
2400	Fungal_trans
2400	Pfam-B_41440
2400	Zn_clus
4230	eIF-5a
4230	KOW
4818	Apc13p
658	Cyclin_C
658	Cyclin_N
542	Anth_synt_I_N
542	Chorismate_bind
543	GATase
543	IGPS
1023	CPSase_L_chain
1023	CPSase_L_D2
1023	CPSase_L_D3
1023	MGS
1023	Pfam-B_50447
1023	Pfam-B_50454
1023	Pfam-B_61
1023	Pfam-B_76909
1024	CPSase_sm_chain
1024	GATase
811	WD40
923	Pfam-B_91918
338	Pfam-B_2454
338	WD40
2440	NIF
4154	Mito_carr
5632	Pfam-B_67473
5632	PHD
5632	SET
2357	Arm
2357	IBN_N
2357	Pfam-B_12555
2357	Pfam-B_1624
2357	Pfam-B_6874
2357	Pfam-B_8494
728	Arm
728	IBB
728	Pfam-B_808
4601	MOZ_SAS
2945	YEATS
80	Pfam-B_69090
80	Pfam-B_98298
80	TBP
778	DUF1546
778	Pfam-B_14560
778	Pfam-B_17657
778	Pfam-B_4125
778	Pfam-B_52100
778	TAF
239	TFIID-31kDa
496	Pfam-B_31604
496	TFIID_20kDa
420	Histone
495	Pfam-B_86824
495	TAFII28
297	TFIID_30kDa
1077	Pfam-B_15297
1077	Pfam-B_21675
1077	Pfam-B_95422
1077	TFIIB
228	Bromodomain
228	Pfam-B_13465
228	Pfam-B_17034
228	Pfam-B_27643
228	Pfam-B_30105
228	Pfam-B_7201
228	Pfam-B_83029
228	Pfam-B_83032
228	Pfam-B_83044
228	zf-CCHC
44	TBP
343	Pfam-B_25130
343	Pfam-B_6237
191	Pfam-B_18050
191	Pfam-B_6770
191	Pfam-B_7798
191	TFIIB
740	Pfam-B_35577
740	TFIID_90kDa
740	WD40
591	bZIP
701	Pfam-B_15297
701	Pfam-B_21675
701	Pfam-B_41584
701	Pfam-B_7693
701	TFIIB
590	NOT2_3_5
2257	NOT2_3_5
2257	Not3
2619	Pfam-B_16965
2619	Pfam-B_33062
2619	Pfam-B_6017
2619	Pfam-B_9242
2619	PFK
5261	PCI
5261	Pfam-B_2788
5261	Pfam-B_8622
1590	AAA
1590	Pfam-B_2482
1590	Pfam-B_62
981	DUF1546
981	Pfam-B_4125
981	Pfam-B_52100
981	TAF
1533	Pfam-B_11276
1533	Pfam-B_14197
1533	Pfam-B_14222
1533	Pfam-B_14393
1533	Pfam-B_1624
1533	Pfam-B_2523
1533	Pfam-B_3650
1533	Pfam-B_4018
1533	Pfam-B_87204
5783	Pfam-B_11242
5783	Tfb2
839	Pfam-B_17034
839	Pfam-B_30105
839	Pfam-B_7201
839	Pfam-B_83029
839	Pfam-B_83032
839	zf-CCHC
925	TFIID-31kDa
4199	Pfam-B_32598
4199	Pfam-B_49995
4199	Pfam-B_76457
4199	Pfam-B_94560
789	TAF4
808	IQ
808	Myosin_head
808	Myosin_N
808	Pfam-B_1
808	Pfam-B_102910
808	Pfam-B_127
808	Pfam-B_13
808	Pfam-B_65123
808	Pfam-B_70474
698	Fibrillarin
5207	AAA
5207	Pfam-B_2138
5207	Pfam-B_2679
5207	Pfam-B_5141
5207	TIP49
1686	TAFII28
5328	Bromo_TP
1918	Myb_DNA-binding
1918	Pfam-B_50832
1918	Pfam-B_50837
6579	Pfam-B_15306
6579	Pfam-B_32345
6579	Pfam-B_44260
6579	PUF
1202	Not1
1202	Pfam-B_11933
1202	Pfam-B_14869
1202	Pfam-B_14870
1202	Pfam-B_56855
855	TFIID_30kDa
6818	TAFII55_N
2256	NOT2_3_5
2256	Not3
504	Pfam-B_18710
24227	E2F_TDP
24227	Pfam-B_1340
24227	Pfam-B_14632
24227	Pfam-B_82185
147	Bromodomain
147	Pfam-B_13465
147	Pfam-B_17034
147	Pfam-B_27643
147	Pfam-B_30105
147	Pfam-B_7201
147	Pfam-B_83027
147	Pfam-B_83029
147	Pfam-B_83032
147	Pfam-B_83044
147	Pfam-B_86013
582	Pfam-B_13111
582	Pfam-B_13119
582	Pfam-B_19364
582	RB_A
582	RB_B
237	TAF4
237	TAFH
1147	Pfam-B_68066
1147	YEATS
6386	EF1G
6386	GST_C
6386	GST_N
6386	Pfam-B_21928
6386	Pfam-B_2281
255	Peptidase_M1
255	Pfam-B_25130
255	Pfam-B_6237
779	TFIID_20kDa
177	Pfam-B_5911
177	Pfam-B_7272
177	TIG
437	Peptidase_M27
437	Pfam-B_2236
437	Pfam-B_2307
437	Pfam-B_2428
437	Pfam-B_687
437	Pfam-B_97375
1006	Peptidase_M27
1006	Pfam-B_1860
1006	Pfam-B_2307
1006	Pfam-B_2428
1006	Pfam-B_3777
1006	Pfam-B_687
1020	efhand
1020	SH3_1
1020	Spectrin
1021	CH
1021	Pfam-B_3903
1021	Pfam-B_59950
1021	Pfam-B_98420
1021	Spectrin
125	Androgen_recep
125	Hormone_recep
125	Pfam-B_177
125	Pfam-B_2717
125	Pfam-B_5869
125	zf-C4
677	TFIIF_alpha
429	TAFII55_N
654	HLH
654	Pfam-B_5531
654	Pfam-B_6978
654	Pfam-B_9024
654	Pfam-B_95519
394	Pfam-B_53849
463	ARID
463	Pfam-B_12375
463	Pfam-B_18101
463	Pfam-B_22425
463	Pfam-B_22806
472	ARID
472	JmjC
472	JmjN
472	Pfam-B_10267
472	Pfam-B_10604
472	Pfam-B_18798
472	Pfam-B_21597
472	Pfam-B_26105
472	Pfam-B_26425
472	Pfam-B_68651
472	Pfam-B_7007
472	Pfam-B_8830
472	PHD
472	zf-C5HC2
428	Pfam-B_4872
428	Pfam-B_60633
428	Pfam-B_60663
428	Pfam-B_67693
428	Pfam-B_69096
428	Pfam-B_69097
428	Pfam-B_76923
428	Pfam-B_76928
428	Pfam-B_84801
428	Pfam-B_98692
428	SET
428	zf-C2H2
436	Pfam-B_2454
436	Pfam-B_4641
436	WD40
687	Pfam-B_102031
687	Pkinase
221	Metallophos
221	Pfam-B_382
221	Pfam-B_9112
24224	Pfam-B_102352
24224	Pfam-B_102356
24224	Pfam-B_1222
24224	Pfam-B_13221
24224	Pfam-B_3491
24224	Pfam-B_3968
24224	Pfam-B_6813
24224	Pfam-B_6902
24224	Pfam-B_7151
24224	Pfam-B_7801
24224	Pfam-B_9177
24224	SWIB
24224	zf-RanBP
49	Pfam-B_42890
49	Pfam-B_57316
49	Pfam-B_64176
49	SRF-TF
387	ABC_tran
387	Pfam-B_27
387	Pfam-B_29
387	Pfam-B_36
387	Pfam-B_3766
387	Pfam-B_44
387	Pfam-B_55054
387	Pfam-B_5593
387	Pfam-B_62523
387	Pfam-B_72514
387	Pfam-B_82471
388	ABC_tran
388	Pfam-B_27
388	Pfam-B_29
388	Pfam-B_36
388	Pfam-B_44
388	Pfam-B_5593
388	Pfam-B_6739
388	Pfam-B_8099
367	PNTB
366	AlaDh_PNT_C
366	AlaDh_PNT_N
366	Pfam-B_1146
366	Pfam-B_17070
366	Pfam-B_22560
366	Pfam-B_23686
813	HMA
906	E1-E2_ATPase
906	HMA
906	Hydrolase
906	Pfam-B_109
906	Pfam-B_12
906	Pfam-B_151
906	Pfam-B_36679
906	Pfam-B_38619
906	Pfam-B_65603
906	Pfam-B_7163
185	Ets
185	Pfam-B_20921
185	Pfam-B_21607
185	Pfam-B_28637
185	Pfam-B_4082
185	Pfam-B_7992
964	Myb_DNA-binding
4375	Pfam-B_82684
230	Pfam-B_11655
230	Pfam-B_44170
230	Pfam-B_49465
230	Pfam-B_54026
230	TPR
202	RNA_pol_Rpc34
2235	Pfam-B_3678
2235	Pfam-B_74007
900	TFIID-18kDa
417	Histone
417	Pfam-B_327
2361	Actin
419	Histone
416	Histone
2560	Pfam-B_11272
2560	Pfam-B_9714
2150	Pfam-B_13
2150	Pfam-B_2474
2150	Pfam-B_80818
2150	SET
2771	Pkinase
595	AAA
595	BAH
595	Pfam-B_105438
595	Pfam-B_1226
595	Pfam-B_1359
595	Pfam-B_49891
595	Pfam-B_49892
418	Histone
33	DUF1388
33	Pfam-B_103112
33	Pfam-B_14
33	Pfam-B_8448
33	RCSD
851	BRCT
851	Myb_DNA-binding
851	Pfam-B_28780
2484	LRR
2484	Pfam-B_2545
1517	Pfam-B_52661
2293	ATP-synt_ab
2293	ATP-synt_ab_C
2293	ATP-synt_ab_N
2293	Hom_end
2293	Hom_end_hint
2293	Pfam-B_331
1506	UCH
1506	zf-UBP
2635	Peptidase_M16
2635	Peptidase_M16_C
1282	CBS
1282	PALP
1282	Pfam-B_10530
1282	Pfam-B_82145
4390	GAS1
4390	Pfam-B_261
6463	IlvC
6463	Pfam-B_15355
6463	Pfam-B_338
6463	Pfam-B_342
5671	Pfam-B_64106
5671	Ribonuc_red_sm
5184	AdoHcyase
5184	AdoHcyase_NAD
5181	Pfam-B_228
5181	Seryl_tRNA_N
5181	tRNA-synt_2b
1671	adh_short
6308	ADH_zinc_N
710	Acetyltransf_1
710	Bromodomain
710	Pfam-B_2967
710	Pfam-B_3059
710	Pfam-B_41678
2362	Pfam-B_11971
2362	Pfam-B_9928
2363	Pfam-B_2454
2363	WD40
1337	Bromodomain
1337	Pfam-B_28683
1337	Pfam-B_80125
1337	Pfam-B_80183
282	CK_II_beta
2644	Dynein_heavy
2644	Pfam-B_1006
2644	Pfam-B_101757
2644	Pfam-B_1371
2644	Pfam-B_28765
2644	Pfam-B_46838
2644	Pfam-B_4832
2644	Pfam-B_4914
2644	Pfam-B_5376
2644	Pfam-B_7281
2644	Pfam-B_754
2644	Pfam-B_759
2644	Pfam-B_774
2644	Pfam-B_775
2644	Pfam-B_779
2644	Pfam-B_784
2644	Pfam-B_795
2644	Pfam-B_802
2644	Pfam-B_803
2644	Pfam-B_8143
2644	Pfam-B_839
2644	Pfam-B_842
2644	Pfam-B_877
2644	Pfam-B_958
6678	ARID
6678	JmjC
6678	JmjN
6678	PHD
4287	Pfam-B_1008
4287	Pfam-B_47901
4287	Pfam-B_719
4287	Pfam-B_747
1663	ICL
6588	Acetyltransf_1
6588	DUF699
6588	Pfam-B_10008
6588	Pfam-B_101490
6588	Pfam-B_10306
6588	Pfam-B_11074
6588	Pfam-B_1854
6588	Pfam-B_28720
6588	Pfam-B_30320
6588	Pfam-B_3129
6588	Pfam-B_3338
6588	Pfam-B_64719
6588	Pfam-B_9149
4851	Copper-fist
2687	Pfam-B_6
2326	IBN_N
2326	Pfam-B_2812
2326	Pfam-B_47455
2326	Pfam-B_5468
2326	Pfam-B_7858
1505	Pfam-B_16965
1505	Pfam-B_23059
1505	Pfam-B_33062
1505	Pfam-B_57797
1505	Pfam-B_6017
1505	Pfam-B_82451
1505	Pfam-B_9242
1505	PFK
5221	AA_kinase
5221	PUA
6756	C2
6756	Pfam-B_17663
6756	PS_Dcarbxylase
17	Pfam-B_9302
17	RNA_pol_A_bac
17	RNA_pol_L
5867	Pfam-B_72233
5867	Zn_clus
6524	FAT
6524	FATC
6524	Pfam-B_1412
6524	Pfam-B_52359
6524	PI3_PI4_kinase
4957	Pfam-B_24191
4957	Pfam-B_24514
4957	Pfam-B_24527
4957	Pfam-B_27762
4957	Pfam-B_28602
4957	Pfam-B_85199
4957	Pfam-B_85204
4957	RasGEF_N
6665	BNR
6665	Pfam-B_19438
6665	Pfam-B_19439
6665	Pfam-B_25315
6665	Pfam-B_2594
6665	Pfam-B_29099
6665	Pfam-B_29121
6665	Pfam-B_40466
6665	Pfam-B_5019
6829	AMP_N
6829	Peptidase_M24
6829	Pfam-B_14991
6829	Pfam-B_17234
6285	AAA
6285	Pfam-B_10132
6285	Pfam-B_10606
6285	Pfam-B_11841
6285	Pfam-B_136
6285	Pfam-B_16108
6285	Pfam-B_1772
6285	Pfam-B_17805
6285	Pfam-B_24112
6285	Pfam-B_30051
6285	Pfam-B_39005
6285	Pfam-B_46499
6285	Pfam-B_60691
6285	Pfam-B_68790
6285	Pfam-B_8166
6285	Pfam-B_8818
6285	Pfam-B_89507
6285	Pfam-B_94454
6285	Pfam-B_9644
6285	UPF0079
2776	BPL_LipA_LipB
2776	Pfam-B_76541
996	Helicase_C
996	Pfam-B_19717
996	Pfam-B_80651
996	SNF2_N
996	zf-C3HC4
2483	Ku
2483	Ku_C
2483	Ku_N
6344	Pfam-B_17710
4312	PMM
7971	Pfam-B_188
1377	Pfam-B_9191
1377	WD40
2514	Pfam-B_90646
2514	Pfam-B_90650
2515	HSP20
1380	NAP
2366	Hira
2366	Pfam-B_105723
2366	Pfam-B_19701
2366	WD40
5881	IBN_N
5881	Pfam-B_15065
5881	Pfam-B_23122
5881	Pfam-B_35218
5881	Pfam-B_91483
4073	Krr1
4073	Pfam-B_13548
3891	Pfam-B_29281
3891	RRM_1
997	RNA_pol_Rpb2_1
997	RNA_pol_Rpb2_2
997	RNA_pol_Rpb2_3
997	RNA_pol_Rpb2_4
997	RNA_pol_Rpb2_5
997	RNA_pol_Rpb2_6
997	RNA_pol_Rpb2_7
934	RNA_pol_Rpc82
612	Pfam-B_102
612	RNA_pol_Rpb1_1
612	RNA_pol_Rpb1_2
612	RNA_pol_Rpb1_3
612	RNA_pol_Rpb1_4
612	RNA_pol_Rpb1_5
612	RNA_pol_Rpb1_6
612	RNA_pol_Rpb1_7
2546	Pfam-B_19038
2546	Pfam-B_21782
2546	Pfam-B_24965
2546	Pfam-B_32924
2546	Pfam-B_4555
2546	Pfam-B_4592
2546	Pfam-B_5252
2546	Pfam-B_55948
2546	Pfam-B_6068
2546	Pfam-B_9687
6326	BRCT
6326	Pescadillo_N
6326	Pfam-B_86072
6326	Pfam-B_8811
4790	Pfam-B_52919
4790	Pfam-B_9419
4790	WD40
2364	SNF5
596	DUF592
596	Pfam-B_38239
596	SIR2
5116	DSPc
5116	Pfam-B_25945
5116	Pfam-B_32474
5116	Pfam-B_5858
5116	Pfam-B_91094
2443	Pfam-B_13412
2443	Pfam-B_83242
2443	Pfam-B_99752
1143	ADH_zinc_N
6341	Glyco_hydro_17
4309	Gp_dh_C
4309	Gp_dh_N
2249	ABC_tran
2249	Pfam-B_1048
2249	Pfam-B_12783
2249	Pfam-B_14904
2249	Pfam-B_19391
2249	Pfam-B_5130
2249	Pfam-B_6213
2249	Pfam-B_6276
6827	Pfam-B_51549
834	Clathrin
834	Pfam-B_103060
834	Pfam-B_103063
834	Pfam-B_12457
834	Pfam-B_34843
834	Pfam-B_8552
834	WD40
4409	Pfam-B_12367
4409	Pfam-B_3372
4409	Pfam-B_51208
4409	Pfam-B_7841
4409	Pfam-B_90289
4409	zf-C3HC4
6691	Vps16_C
6691	Vps16_N
5910	Sec1
3977	Adaptin_N
1002	Pfam-B_3576
1002	Pfam-B_6503
1002	Pfam-B_8880
5483	DUF254
510	efhand
510	Pfam-B_90889
1850	SKN1
662	Metallophos
662	Pfam-B_1026
662	Pfam-B_1142
1269	Pfam-B_20629
1269	PH
2718	RhoGAP
1601	BAR
770	BAR
770	SH3_1
2724	zf-C2H2
5103	Pfam-B_81982
833	Metallophos
833	Pfam-B_1026
833	Pfam-B_1142
4376	Iso_dh
2529	AAA
2529	Pfam-B_84756
2529	Pfam-B_936
2880	PCI
2880	Pfam-B_7983
548	Pfam-B_9382
548	Pkinase
548	Pkinase_C
551	cNMP_binding
551	Pfam-B_73756
551	RIIa
5543	Iron_permease
2510	Pfam-B_33892
2510	Pkinase
2510	Pkinase_C
2510	Response_reg
2965	Cpn60_TCP1
549	Pfam-B_9382
549	Pkinase
549	Pkinase_C
550	Pfam-B_9382
550	Pkinase
550	Pkinase_C
6519	DUF1162
6519	Pfam-B_13125
6519	Pfam-B_2089
6519	Pfam-B_22792
6519	Pfam-B_3428
6519	Pfam-B_4665
6519	Pfam-B_53177
6519	Pfam-B_6042
6519	Pfam-B_9339
4080	AIRS
4080	AIRS_C
4080	GARS_A
4080	GARS_B
4080	GARS_C
4080	GARS_N
1274	Pfam-B_36704
1274	Pfam-B_66915
1274	Pro_isomerase
1274	TPR
2648	Pfam-B_15036
2648	Pfam-B_412
2648	Phosphorylase
6468	Coatomer_WDAD
6468	WD40
5036	AA_kinase
5036	PUA
6334	Pfam-B_55631
6334	Pfam-B_55651
6334	Pfam-B_55652
972	DnaJ
972	Pfam-B_3789
972	zf-C2H2
847	Ank
847	APSES
847	Pfam-B_39251
847	Pfam-B_91231
1448	Pfam-B_80761
1448	Pkinase
598	Ank
598	Pfam-B_39251
598	Pfam-B_45975
157	Pkinase
2391	Ank
2391	APSES
2391	Pfam-B_39251
2391	Pfam-B_91231
1262	CKS
1263	FKBP_C
1009	ERCC4
1009	Pfam-B_50950
1009	Pfam-B_7956
1009	Pfam-B_86193
1009	Pfam-B_91467
806	Gelsolin
806	Pfam-B_2427
806	Sec23_helical
806	Sec23_trunk
3813	Pfam-B_1900
3813	Ribosomal_S17
3814	Pfam-B_91855
3814	Pfam-B_91861
3814	SCO1-SenC
982	Pfam-B_957
982	WD40
4969	Pfam-B_41754
4969	Pfam-B_87844
4969	Pfam-B_89446
4969	Pfam-B_89448
4969	Pfam-B_90936
195	HHH
195	Pfam-B_179
195	Pfam-B_199
534	Cofilin_ADF
534	Pfam-B_101521
534	SH3_1
4679	Aconitase
4679	Aconitase_C
4679	Pfam-B_3446
4679	Pfam-B_4057
3036	Mt_ATP-synt_B
1756	Pfam-B_87246
1756	SH3_1
1225	Aminotran_3
969	DCP2
969	NUDIX
1908	Dynamin_M
1908	Dynamin_N
1908	GED
1908	Pfam-B_14366
1908	Pfam-B_16974
1908	Pfam-B_46971
5817	efhand
5817	Pfam-B_1
5817	Pfam-B_3461
5817	UBA
2098	NAC
2098	UBA
6612	Bystin
1328	IF-2B
5182	Pfam-B_48256
5182	Sugar_tr
5753	Pfam-B_20388
5753	Pfam-B_24592
5753	Pyrophosphatase
6615	Pfam-B_71124
2801	LTV
5734	Ldh_1_C
5734	Ldh_1_N
6381	Kelch_1
6381	Pfam-B_95081
6381	Pfam-B_95107
6381	Pfam-B_95110
6381	Pfam-B_95113
775	GrpE
213	Oxidored_FMN
1563	Pex19
1563	Pfam-B_1
1905	RRM_1
6437	Pfam-B_1225
6437	PP2C
4449	PUF
130	Pfam-B_64401
130	RNA_pol_L
6320	Pfam-B_92507
5851	Pfam-B_56625
5851	Pfam-B_56626
5851	SAPS
4850	Pfam-B_56625
4850	Pfam-B_56626
4850	Pfam-B_74615
4850	SAPS
5047	Sas10_Utp3
2493	Pfam-B_1
2493	Sec2p
2232	Gelsolin
2232	Pfam-B_2427
2232	Sec23_helical
2232	Sec23_trunk
2232	zf-Sec23_Sec24
2949	Gelsolin
2949	Pfam-B_3361
2949	Pfam-B_3634
2949	Pfam-B_64211
2949	Pfam-B_64213
2949	Sec23_helical
2949	Sec23_trunk
2949	zf-Sec23_Sec24
2973	Pfam-B_1
2973	Pfam-B_100461
2973	Pfam-B_127
2973	Pfam-B_19771
2973	Pfam-B_27084
2973	Pfam-B_61019
2973	Pfam-B_69505
2973	Pfam-B_86762
2973	Pfam-B_87770
2973	Pfam-B_87837
5850	Metallophos
5850	Pfam-B_402
6294	DUF663
6294	Pfam-B_14479
6294	Pfam-B_3499
4595	vATP-synt_E
842	Pfam-B_104302
842	Pfam-B_68152
6291	MMR_HSR1
6291	Pfam-B_7129
6415	Pfam-B_42449
6415	Pfam-B_9806
6415	WD40
4618	Pfam-B_21157
4618	Pfam-B_54234
2116	TCTP
4894	Pfam-B_2362
4894	Pfam-B_86262
4894	RIO1
3993	Pfam-B_21157
3993	Pfam-B_54234
2261	Pfam-B_15472
2261	Pfam-B_28521
2261	Pfam-B_59483
2261	RasGEF
2261	RasGEF_N
2261	SH3_1
2261	SH3_2
1038	Pkinase
1336	Metallophos
1336	Pfam-B_382
1336	Pfam-B_9112
6578	FKBP_C
6578	Pfam-B_100623
6306	Abhydrolase_1
6306	Abhydro_lipase
720	Pfam-B_23629
720	Pkinase
1775	ABC_tran
1775	Laminin_EGF
1775	Pfam-B_16829
1775	Pfam-B_27
1775	Pfam-B_29
1775	Pfam-B_36
1775	Pfam-B_44
1776	mRNA_triPase
1522	Pyrophosphatase
1777	FtsJ
1777	Pfam-B_26371
1777	Pfam-B_4959
1777	Pfam-B_5001
1145	Ank
1145	Pfam-B_74802
1145	zf-DHHC
719	Pfam-B_23629
719	Pkinase
1772	FHA
1772	Pkinase
1774	FHA
1774	Pfam-B_41989
1774	Pfam-B_55014
1774	zf-C3HC4
6289	Mito_carr
1181	ADH_zinc_N
6375	Pfam-B_105960
6375	Pfam-B_97047
1318	GTP_cyclohydroI
1318	Pfam-B_350
6604	6PGD
6604	NAD_binding_2
5291	AlaDh_PNT_C
5291	AlaDh_PNT_N
2886	Pfam-B_1
2886	Pfam-B_13
2886	Pfam-B_3
2886	Pfam-B_474
2886	Pfam-B_74436
2886	Rad50_zn_hook
6338	Oxidored_FMN
4603	Pfam-B_11029
4603	Pfam-B_21
4603	Pfam-B_2215
4603	TPP_enzyme_M
4603	TPP_enzyme_N
6453	Porin_3
2282	Metallophos
2282	Pfam-B_402
2282	Pfam-B_57010
2283	Metallophos
2283	Pfam-B_402
2283	Pfam-B_57010
1762	Flavodoxin_1
1762	Pfam-B_816
6426	Biotin_carb_C
6426	Biotin_lipoyl
6426	CPSase_L_chain
6426	CPSase_L_D2
6426	HMGL-like
6426	Pfam-B_1137
6426	PYC_OADA
6265	PAM2
6265	Pfam-B_14844
6265	Pfam-B_33418
6265	Pfam-B_9306
2069	SNO
5859	Sod_Cu
2007	Cyclin_N
5635	Pfam-B_30770
5635	Pfam-B_891
5635	TENA_THI-4
6441	Pfam-B_30770
6441	Pfam-B_891
6441	TENA_THI-4
2010	HEAT
4853	Pfam-B_1873
4853	Pfam-B_2090
4853	Pfam-B_879
4853	ThiF
4853	UBACT
6600	Pfam-B_10398
6600	Pfam-B_14689
4629	Pkinase
4629	Pkinase_C
6331	Pfam-B_23629
6331	Pkinase
1867	GST_C
1867	Pfam-B_14216
1867	Pfam-B_1912
1867	Pfam-B_1922
1867	Pfam-B_1971
1867	Pfam-B_39003
1867	Pfam-B_59868
2850	Cys_Met_Meta_PP
6552	Pfam-B_10204
2025	Pfam-B_102700
2025	Ras
2709	C2
2709	Pfam-B_1563
2709	Pfam-B_17177
2709	Pfam-B_17178
2709	Pfam-B_18072
2709	Pfam-B_19861
2709	Pfam-B_2197
2709	Pfam-B_36472
2709	Pfam-B_79033
2709	Pfam-B_79040
2709	Pfam-B_91639
2708	Globin
4820	Ras
6387	DEAD
6387	Helicase_C
6387	Pfam-B_25229
6387	Pfam-B_36554
6387	Pfam-B_39420
6387	Pfam-B_56339
6387	Pfam-B_56340
6387	Pfam-B_7796
6387	Pfam-B_7828
2438	DEAD
2438	Helicase_C
2438	Pfam-B_1314
6561	NAC
6561	Pfam-B_12172
6561	Pfam-B_3555
6561	Pfam-B_82106
3970	Pfam-B_9008
3970	WD40
4396	DEAD
4396	Helicase_C
4396	Pfam-B_1339
4396	Pfam-B_2055
2367	Pfam-B_85010
3897	Histone
5044	Mgm101p
2785	NOG1
[truncated: 28,987 more rows]
