# Supplementary material for: Inferring protein domain interactions from databases of interacting proteins
Source: Genome Biol. 2005 Sep 19;6(10):R89. doi: 10.1186/gb-2005-6-10-r89 (PMC1257472; doi:10.1186/gb-2005-6-10-r89)
Supplement: Additional data file 5 — 3,005 inferred domain interactions with an E score > 3.0, and the organisms that contributed evidence [file gb-2005-6-10-r89-S5.txt]

ABBREVIATIONS USED FOR ORGANISMS:

Af = Acidaminococcus fermentans
Ai = Anser indicus (Bar-headed goose)
At = Agrobacterium tumefaciens
BRSV = bovine respiratory syncytial virus
Ba = Bacillus amyloliquefaciens
Bs = Bacillus subtilis
Bt = Bos taurus
Ce = Caenorhabditis elegans
Cg = Corynebacterium glutamicum
CphiX174 = Coliphage phiX174
Dh = Drosophila hydei
Dm = Drosophila melanogaster
Ec = Escherichia coli
EcR483 = Escherichia coli (R483 plasmid)
EpG4 = Enterobacteria phage G4
Gc = Gadus callarias
HH1 = human herpesvirus 1
Hp = Helicobacter pylori 26695
Hs = Homo sapiens
Ka = Klebsiella aerogenes
Lo = Lathyrus ochrus
Mm = Mus musculus
Mt = Mycobacterium tuberculosis
Oc = Oryctolagus cuniculus
PV3 = parainfluenza virus type 3
Ps = Pisum sativum
Rn = Rattus norvegicus
Rs = Rhodococcus sp.
Sc = Saccharomyces cerevisiae
Sd = Shigella dysenteriae
So = Spinacia oleracea (Spinach)
Sp = Schizosaccharomyces pombe
St = Salmonella typhimurium
Ta = Thermoplasma acidophilum
Tm = Thermotoga maritima
Ts = Thermus sp.
VV = Vaccinia virus
Vc = Vibrio cholerae

DESCRIPTION OF FIELDS
1. Pfam 14.0 ID for domain 1
2. Pfam 14.0 accession for domain 1
3. Number of proteins in DIP data with domain 1
4. Average number of domains in a protein with domain 1
5. Pfam 14.0 ID for domain 2
6. Pfam 14.0 accession for domain 2
7. Number of proteins in DIP data with domain 2
8. Average number of domains in a protein with domain 2
9. S
10. theta
11. E
12. 'x' if there is a known interchain interaction of domains 1 and 2 in iPfam; blank otherwise
13. Organisms contributing evidence for domain interaction

LSM	PF01423	33	1.030300	LSM	PF01423	33	1.030300	0.175	0.174	387.1	x 	Ce, Dm, Ec, Sc
IL8	PF00048	34	1.588240	7tm_1	PF00001	44	1.659090	0.115	0.070	139.1		Hs, Mm
Proteasome	PF00227	37	1.243240	Proteasome	PF00227	37	1.243240	0.076	0.060	103.0	x 	Dm, Ec, Sc
Ferritin	PF00210	9	1.000000	Ferritin	PF00210	9	1.000000	0.348	0.360	47.1	x 	Ce, Dm, Ec, Hp
Globin	PF00042	9	1.222220	Globin	PF00042	9	1.222220	0.368	0.381	41.6	x 	Ai, Hs
EMP24_GP25L	PF01105	6	1.000000	EMP24_GP25L	PF01105	6	1.000000	0.333	0.350	35.1		Sc
CK_II_beta	PF01214	6	1.000000	CK_II_beta	PF01214	6	1.000000	0.625	0.600	32.0	x 	Hs, Oc, Sc
zf-C3HC4	PF00097	108	3.916670	UQ_con	PF00179	39	1.051280	0.017	0.011	29.4	x 	Ce, Dm, Hs, Sc
WD40	PF00400	207	3.125600	Cpn60_TCP1	PF00118	24	1.500000	0.041	0.010	27.8		Dm, Sc
Cofilin_ADF	PF00241	9	1.888890	Actin	PF00022	28	1.392860	0.111	0.092	27.2		Dm, Sc
Ras	PF00071	69	1.768120	Hrf1	PF03878	1	1.000000	0.440	0.279	22.9		Sc
Lsm_interact	PF05391	1	2.000000	LSM	PF01423	33	1.030300	0.375	0.386	22.9		Sc
Pkinase	PF00069	399	3.734340	Cyclin_N	PF00134	42	2.404760	0.013	0.006	22.6	x 	Ce, Dm, Hs, Mm, Sc, Sp
Bac_DNA_binding	PF00216	4	1.000000	Bac_DNA_binding	PF00216	4	1.000000	0.250	0.278	22.5	x 	Ec
IF-2B	PF01008	7	1.000000	IF-2B	PF01008	7	1.000000	0.235	0.263	22.3		Sc
Clat_adaptor_s	PF01217	6	1.166670	Adap_comp_sub	PF00928	8	2.250000	0.200	0.227	21.7	x 	Sc
Y_phosphatase2	PF03162	5	1.000000	Y_phosphatase2	PF03162	5	1.000000	0.160	0.185	20.9		Sc
LSM	PF01423	33	1.030300	DIM1	PF02966	2	1.000000	0.138	0.161	20.3		Sc
zf-U1	PF06220	2	1.000000	LSM	PF01423	33	1.030300	0.138	0.161	20.3		Sc
Chorion_3	PF05387	2	1.000000	CBM_14	PF01607	20	1.700000	0.133	0.156	20.2		Dm
P5CR	PF01089	3	1.000000	P5CR	PF01089	3	1.000000	1.000	0.800	20.1		Dm, Hp, Sc
Tektin	PF03148	3	1.000000	Gamma-BBH	PF03322	3	1.000000	1.000	0.800	20.1		Dm
P-II	PF00543	2	1.000000	P-II	PF00543	2	1.000000	0.750	0.667	19.5	x 	Ec
HSP20	PF00011	18	1.166670	HSP20	PF00011	18	1.166670	0.041	0.048	19.4		Ce, Dm, Sc
Pfam-B_9658	PB009658	1	2.000000	Histone	PF00125	19	1.842110	0.571	0.555	19.3		Sc
TRAPP_Bet3	PF04051	4	1.000000	Sybindin	PF04099	3	1.000000	0.600	0.571	19.0		Ce, Sc
IF-2B	PF01008	7	1.000000	DUF292	PF03398	2	1.000000	0.600	0.571	19.0		Sc
Prenyltrans	PF00432	7	1.571430	PPTA	PF01239	6	2.166670	0.583	0.441	18.8	x 	Dm, Rn, Sc
Glycogen_syn	PF05693	4	1.000000	Glycogen_syn	PF05693	4	1.000000	0.500	0.500	18.6		Sc
CBFD_NFYB_HMF	PF00808	13	1.384610	CBFD_NFYB_HMF	PF00808	13	1.384610	0.109	0.097	18.6	x 	Dm, Rn, Sc
Ras	PF00071	69	1.768120	GDI	PF00996	5	1.200000	0.165	0.077	18.0		Mm, Sc
Cpn60_TCP1	PF00118	24	1.500000	Cpn60_TCP1	PF00118	24	1.500000	0.035	0.035	17.9	x 	Dm, Ec, Sc, Ta
Porin_1	PF00267	3	1.000000	Porin_1	PF00267	3	1.000000	0.333	0.364	17.7	x 	Ec
PNP_UDP_1	PF01048	3	1.000000	PNP_UDP_1	PF01048	3	1.000000	0.333	0.364	17.7	x 	Ec
Prefoldin	PF02996	10	1.600000	KE2	PF01920	10	1.300000	0.323	0.237	17.5	x 	Ce, Dm, Sc
Yip1	PF04893	4	1.000000	Ras	PF00071	69	1.768120	0.143	0.069	17.2		Sc
Autotransporter	PF03797	5	3.200000	Autotransporter	PF03797	5	3.200000	0.412	0.278	17.0		Ec, Hp
Chitin_bind_4	PF00379	35	1.257140	Chitin_bind_4	PF00379	35	1.257140	0.007	0.008	16.9		Dm
ATP_bind_1	PF03029	5	1.000000	ATP_bind_1	PF03029	5	1.000000	0.231	0.267	16.8		Ce, Sc
UQ_con	PF00179	39	1.051280	ubiquitin	PF00240	42	2.285710	0.013	0.015	16.4		Hs, Sc
Pkinase	PF00069	399	3.734340	CK_II_beta	PF01214	6	1.000000	0.015	0.015	16.2	x 	Dm, Hs, Sc
Ribosomal_S28e	PF01200	1	1.000000	LSM	PF01423	33	1.030300	0.188	0.222	16.2		Sc
Proteasome	PF00227	37	1.243240	Pfam-B_57010	PB057010	2	3.000000	0.464	0.434	15.7		Sc
RRM_1	PF00076	179	2.513970	Pfam-B_4884	PB004884	3	1.333330	0.049	0.038	15.7		Dm, Sc
Profilin	PF00235	3	1.000000	Actin	PF00022	28	1.392860	0.150	0.182	15.6		Bt, Dm, Sc
Adap_comp_sub	PF00928	8	2.250000	Adaptin_N	PF01602	17	2.588230	0.182	0.122	15.2	x 	Sc
vATP-synt_AC39	PF01992	2	1.000000	adh_short	PF00106	30	1.300000	0.125	0.154	15.1		Sc
Rho_GDI	PF02115	1	1.000000	Ras	PF00071	69	1.768120	0.120	0.148	15.0	x 	Sc
Pfam-B_4092	PB004092	1	2.000000	LIM	PF00412	37	2.378380	0.238	0.257	14.8		Dm
ADH_zinc_N	PF00107	29	1.620690	ADH_zinc_N	PF00107	29	1.620690	0.016	0.019	14.7	x 	Ec, Sc
zf-Tim10_DDP	PF02953	7	1.000000	zf-Tim10_DDP	PF02953	7	1.000000	0.103	0.129	14.6		Sc
RRM_1	PF00076	179	2.513970	LSM	PF01423	33	1.030300	0.009	0.005	14.5		Dm, Sc
NAP	PF00956	5	1.000000	Histone	PF00125	19	1.842110	0.100	0.125	14.5		Sc
RRM_1	PF00076	179	2.513970	RRM_1	PF00076	179	2.513970	0.007	0.002	14.5	x 	Ce, Dm, Hs, Sc
Mito_carr	PF00153	32	1.250000	F_actin_cap_B	PF01115	3	1.000000	0.094	0.118	14.3		Dm, Sc
Proteasome	PF00227	37	1.243240	Pfam-B_74423	PB074423	1	2.000000	0.571	0.516	14.1		Sc
dCMP_cyt_deam	PF00383	9	1.777780	dCMP_cyt_deam	PF00383	9	1.777780	0.098	0.099	13.9	x 	Dm, Sc
Pfam-B_7519	PB007519	1	2.000000	Cpn60_TCP1	PF00118	24	1.500000	0.400	0.412	13.8		Sc
RecA	PF00154	1	1.000000	Peptidase_S24	PF00717	7	2.000000	1.000	0.773	13.6		Ec
RRM_1	PF00076	179	2.513970	Pfam-B_12286	PB012286	3	1.000000	0.029	0.028	13.4		Sc
zf-C2H2	PF00096	255	2.450980	Pfam-B_80109	PB080109	1	2.000000	0.039	0.034	13.4		Dm
zf-C2H2	PF00096	255	2.450980	Dynein_light	PF01221	4	1.000000	0.017	0.014	13.4		Ce, Dm
CAP	PF01213	2	1.000000	CAP	PF01213	2	1.000000	1.000	0.750	13.2	x 	Rn, Sc
Nrap	PF03813	1	1.000000	CK_II_beta	PF01214	6	1.000000	1.000	0.750	13.2		Sc
Glyco_transf_8	PF01501	1	1.000000	Glycogen_syn	PF05693	4	1.000000	1.000	0.750	13.2		Sc
Sdh_cyt	PF01127	4	1.000000	Pfam-B_75870	PB075870	1	1.000000	1.000	0.750	13.2		Sc
Maf	PF02545	1	1.000000	ENTH	PF01417	4	1.750000	1.000	0.750	13.2		Sc
Pfam-B_62736	PB062736	2	1.000000	CBFB_NFYA	PF02045	4	1.750000	1.000	0.750	13.2		Sc
Pfam-B_12421	PB012421	1	1.000000	Ferritin	PF00210	9	1.000000	1.000	0.750	13.2		Ce
NIF3	PF01784	2	1.000000	NIF3	PF01784	2	1.000000	1.000	0.750	13.2	x 	Dm, Sc
vATP-synt_AC39	PF01992	2	1.000000	Pfam-B_62736	PB062736	2	1.000000	1.000	0.750	13.2		Sc
Yip1	PF04893	4	1.000000	Hrf1	PF03878	1	1.000000	1.000	0.750	13.2		Sc
TauD	PF02668	2	1.000000	TauD	PF02668	2	1.000000	1.000	0.750	13.2	x 	Ec, Sc
Isochorismatase	PF00857	2	1.000000	Isochorismatase	PF00857	2	1.000000	1.000	0.750	13.2	x 	Ce, Sc
CK_II_beta	PF01214	6	1.000000	BAF1_ABF1	PF04684	1	1.000000	1.000	0.750	13.2		Sc
Pfam-B_52661	PB052661	2	1.000000	HEAT	PF02985	3	1.000000	1.000	0.750	13.2		Sc
Ribophorin_I	PF04597	1	1.000000	OST3_OST6	PF04756	3	1.000000	1.000	0.750	13.2		Sc
F_actin_cap_B	PF01115	3	1.000000	F-actin_cap_A	PF01267	2	1.000000	1.000	0.750	13.2	x 	Dm, Sc
Acetate_kinase	PF00871	2	1.000000	Acetate_kinase	PF00871	2	1.000000	1.000	0.750	13.2	x 	Ec, Tm
UPF0102	PF02021	1	1.000000	Pfam-B_624	PB000624	47	6.382980	1.000	0.750	13.2		Hp
MoaC	PF01967	2	1.000000	MoaC	PF01967	2	1.000000	1.000	0.750	13.2		Ec, Hp
Lectin_legB	PF00139	1	1.000000	Lectin_legA	PF00138	2	1.000000	1.000	0.750	13.2	x 	Lo
HgmA	PF04209	2	1.000000	HgmA	PF04209	2	1.000000	1.000	0.750	13.2		Ce, Dm
PTPS	PF01242	2	1.000000	PTPS	PF01242	2	1.000000	1.000	0.750	13.2	x 	Ce, Dm
Phage_G	PF02306	2	1.000000	Phage_F	PF02305	2	1.000000	1.000	0.750	13.2		CphiX174, EpG4
Pfam-B_45339	PB045339	1	1.000000	Dynein_light	PF01221	4	1.000000	1.000	0.750	13.2		Dm
Hexapep	PF00132	15	2.666670	Hexapep	PF00132	15	2.666670	0.123	0.072	13.2	x 	Dm, Ec, Sc
Dynein_light	PF01221	4	1.000000	CH	PF00307	37	5.432430	0.062	0.080	13.1		Ce, Dm
Cpn10	PF00166	4	1.250000	Cpn10	PF00166	4	1.250000	0.750	0.606	12.9	x 	Ec, Hp, Sc
zf-C3HC4	PF00097	108	3.916670	Histone	PF00125	19	1.842110	0.019	0.012	12.8		Dm, Sc
SRF-TF	PF00319	6	3.333330	Pfam-B_75870	PB075870	1	1.000000	0.667	0.600	12.8		Sc
SAM_decarbox	PF01536	3	1.000000	SAM_decarbox	PF01536	3	1.000000	0.667	0.600	12.8	x 	Hs, Sc
DMRL_synthase	PF00885	3	1.000000	DMRL_synthase	PF00885	3	1.000000	0.667	0.600	12.8	x 	Ec, Hp
Ribonuc_L-PSP	PF01042	3	1.000000	Ribonuc_L-PSP	PF01042	3	1.000000	0.667	0.600	12.8	x 	Ec, Hp
Tektin	PF03148	3	1.000000	Pfam-B_6525	PB006525	2	1.000000	0.667	0.600	12.8		Dm
TFIID-18kDa	PF02269	5	1.400000	TAFII28	PF04719	3	1.333330	0.600	0.522	12.7	x 	Dm, Hs, Sc
zf-C2H2	PF00096	255	2.450980	Ribosomal_L31e	PF01198	2	1.000000	0.019	0.024	12.7		Dm
SUI1	PF01253	4	1.750000	Proteasome	PF00227	37	1.243240	0.050	0.065	12.5		Sc
Pfam-B_2804	PB002804	6	2.166670	G-gamma	PF00631	4	1.000000	1.000	0.832	12.5		Hs, Mm
Peptidase_M18	PF02127	2	1.000000	Peptidase_M18	PF02127	2	1.000000	0.500	0.500	12.4		Sc
Pfam-B_92937	PB092937	2	1.000000	Peptidase_M18	PF02127	2	1.000000	0.500	0.500	12.4		Sc
Pfam-B_52661	PB052661	2	1.000000	Pfam-B_52661	PB052661	2	1.000000	0.500	0.500	12.4		Sc
V_ATPase_I	PF01496	5	1.000000	vATP-synt_AC39	PF01992	2	1.000000	0.500	0.500	12.4		Sc
Peptidase_M18	PF02127	2	1.000000	BSD	PF03909	5	1.800000	0.500	0.500	12.4		Sc
Aldolase_II	PF00596	4	3.500000	Aldolase_II	PF00596	4	3.500000	0.500	0.500	12.4		Ec, Sc
V_ATPase_I	PF01496	5	1.000000	V-ATPase_G	PF03179	2	1.000000	0.500	0.500	12.4		Sc
V_ATPase_I	PF01496	5	1.000000	V-ATPase_C	PF03223	2	1.000000	0.500	0.500	12.4		Sc
Glycolytic	PF00274	2	1.000000	Glycolytic	PF00274	2	1.000000	0.500	0.500	12.4	x 	Ce
MerR	PF00376	3	2.666670	MerR	PF00376	3	2.666670	0.600	0.500	12.4		Ec, Hp
Pfam-B_63756	PB063756	2	1.000000	G-alpha	PF00503	11	1.000000	0.500	0.500	12.4		Sc
Pfam-B_56415	PB056415	2	1.000000	Pfam-B_52661	PB052661	2	1.000000	0.500	0.500	12.4		Sc
Bac_globin	PF01152	2	1.000000	Bac_globin	PF01152	2	1.000000	0.500	0.500	12.4	x 	Mt
Epimerase	PF01370	4	1.250000	Epimerase	PF01370	4	1.250000	0.500	0.500	12.4	x 	Dm, Ec
Translin	PF01997	2	1.000000	Translin	PF01997	2	1.000000	0.500	0.500	12.4	x 	Dm
zf-Tim10_DDP	PF02953	7	1.000000	Pfam-B_33214	PB033214	1	1.000000	0.400	0.429	12.1		Sc
Nucleoporin	PF03177	3	1.000000	DUF19	PF01579	4	1.750000	0.400	0.429	12.1		Sc
Ribosomal_S26e	PF01283	3	1.000000	HesB	PF01521	4	1.000000	0.400	0.429	12.1		Sc
Gpi16	PF04113	1	1.000000	Arf	PF00025	16	1.000000	0.400	0.429	12.1		Sc
V_ATPase_I	PF01496	5	1.000000	ATP-synt_F	PF01990	3	1.000000	0.400	0.429	12.1		Sc
V_ATPase_I	PF01496	5	1.000000	V-ATPase_H	PF03224	3	1.000000	0.400	0.429	12.1		Sc
V_ATPase_I	PF01496	5	1.000000	vATP-synt_E	PF01991	3	1.000000	0.400	0.429	12.1		Sc
La	PF05383	5	2.200000	Chitin_bind_4	PF00379	35	1.257140	0.043	0.056	12.1		Dm
UQ_con	PF00179	39	1.051280	P53	PF00870	3	2.333330	0.333	0.375	11.9		Hs
Glyco_transf_34	PF05637	2	1.000000	Anp1	PF03452	3	1.000000	0.333	0.375	11.9		Sc
SRF-TF	PF00319	6	3.333330	IPK	PF03770	4	1.500000	0.333	0.375	11.9		Sc
Yip1	PF04893	4	1.000000	Yip1	PF04893	4	1.000000	0.333	0.375	11.9		Sc
Transaldolase	PF00923	4	1.000000	Transaldolase	PF00923	4	1.000000	0.333	0.375	11.9	x 	Ec
Pfam-B_624	PB000624	47	6.382980	Flg_bb_rod	PF00460	4	5.750000	0.375	0.340	11.7		Hp
Aminotran_4	PF01063	4	2.000000	Aminotran_4	PF01063	4	2.000000	0.375	0.338	11.7	x 	Ec, Sc
TFIID_30kDa	PF03540	4	1.000000	TFIID-18kDa	PF02269	5	1.400000	0.286	0.333	11.6		Hs, Sc
RNA_pol_Rpc82	PF05645	1	1.000000	Histone	PF00125	19	1.842110	0.286	0.333	11.6		Sc
P16-Arc	PF04699	1	1.000000	Actin	PF00022	28	1.392860	0.286	0.333	11.6		Sc
Glutaredoxin	PF00462	7	1.857140	ArsA_ATPase	PF02374	4	1.000000	0.286	0.333	11.6		Sc
Histone	PF00125	19	1.842110	Histone	PF00125	19	1.842110	0.054	0.044	11.6	x 	Sc
Nitroreductase	PF00881	5	1.200000	Nitroreductase	PF00881	5	1.200000	0.333	0.304	11.5	x 	Ec, Hp
V_ATPase_I	PF01496	5	1.000000	ATP-synt_D	PF01813	4	1.000000	0.250	0.300	11.4		Sc
ExbD	PF02472	4	1.000000	ExbD	PF02472	4	1.000000	0.250	0.300	11.4		Ec
Anp1	PF03452	3	1.000000	Anp1	PF03452	3	1.000000	0.222	0.273	11.2		Sc
Pfam-B_75870	PB075870	1	1.000000	Exo_endo_phos	PF03372	20	1.750000	0.222	0.273	11.2		Sc
IF-2B	PF01008	7	1.000000	ATP-synt_D	PF01813	4	1.000000	0.222	0.273	11.2		Sc
Tektin	PF03148	3	1.000000	AT_hook	PF02178	12	2.583330	0.222	0.273	11.2		Dm
ECH	PF00378	14	1.571430	ECH	PF00378	14	1.571430	0.032	0.042	11.2	x 	Dm, Sc
Pkinase	PF00069	399	3.734340	CDI	PF02234	5	1.400000	0.021	0.015	11.1	x 	Hs, Mm
Pfam-B_25166	PB025166	4	1.750000	CBM_14	PF01607	20	1.700000	0.086	0.108	11.1		Dm
F_bP_aldolase	PF01116	4	1.000000	F_bP_aldolase	PF01116	4	1.000000	0.200	0.250	11.0	x 	Ec
MSSP	PF03940	2	1.000000	Homeobox	PF00046	76	3.039470	0.038	0.039	11.0		Dm
Ribonuc_red_sm	PF00268	10	1.500000	Ribonuc_red_sm	PF00268	10	1.500000	0.312	0.220	11.0	x 	Ce, Ec, Sc, VV
RRM_1	PF00076	179	2.513970	Pfam-B_32137	PB032137	1	2.000000	0.091	0.052	11.0		Dm
Pkinase	PF00069	399	3.734340	Pfam-B_8912	PB008912	6	1.666670	0.014	0.011	10.9		Sc
DUF572	PF04502	2	1.000000	Cpn60_TCP1	PF00118	24	1.500000	0.182	0.231	10.9		Sc
Asparaginase	PF00710	5	1.200000	Asparaginase	PF00710	5	1.200000	0.182	0.231	10.9	x 	Ec, Sc
TAP42	PF04177	2	1.000000	Cpn60_TCP1	PF00118	24	1.500000	0.182	0.231	10.9		Sc
HSP20	PF00011	18	1.166670	HlyIII	PF03006	2	1.000000	0.182	0.231	10.9		Dm
Cytochrom_C	PF00034	4	1.250000	AT_hook	PF02178	12	2.583330	0.182	0.231	10.9		Dm
Surp	PF01805	6	5.000000	Chitin_bind_4	PF00379	35	1.257140	0.029	0.037	10.9		Dm
Pkinase	PF00069	399	3.734340	CKS	PF01111	4	1.000000	0.015	0.015	10.8		Ce, Hs, Sc
IF-2B	PF01008	7	1.000000	eIF-5_eIF-2B	PF01873	5	1.800000	0.167	0.214	10.7		Sc
SRF-TF	PF00319	6	3.333330	SRF-TF	PF00319	6	3.333330	0.167	0.214	10.7	x 	Sc
Tektin	PF03148	3	1.000000	Lipase	PF00151	4	1.750000	0.167	0.214	10.7		Dm
Tektin	PF03148	3	1.000000	Iso_dh	PF00180	11	1.000000	0.167	0.214	10.7		Dm
NAD_kinase	PF01513	6	1.833330	NAD_kinase	PF01513	6	1.833330	0.214	0.203	10.7		Dm, Sc
zf-Tim10_DDP	PF02953	7	1.000000	Tim17	PF02466	5	1.800000	0.316	0.191	10.6		Sc
Suf	PF05843	2	2.000000	Histone	PF00125	19	1.842110	0.154	0.200	10.6		Sc
TEA	PF01285	2	1.000000	Histone	PF00125	19	1.842110	0.154	0.200	10.6		Sc
STAS	PF01740	6	2.666670	STAS	PF01740	6	2.666670	0.143	0.188	10.5	x 	Bs
UMP1	PF05348	1	1.000000	Proteasome	PF00227	37	1.243240	0.143	0.188	10.5		Sc
Aldo_ket_red	PF00248	17	1.000000	Aldo_ket_red	PF00248	17	1.000000	0.025	0.033	10.4	x 	Sc
Histone	PF00125	19	1.842110	Actin	PF00022	28	1.392860	0.026	0.029	10.4		Sc
Tctex-1	PF03645	2	1.000000	HSP20	PF00011	18	1.166670	0.133	0.176	10.3		Dm
Zn_clus	PF00172	42	2.761900	SRF-TF	PF00319	6	3.333330	0.024	0.031	10.3		Sc
Peptidase_S24	PF00717	7	2.000000	Peptidase_S24	PF00717	7	2.000000	0.176	0.169	10.3	x 	Ec
SOH1	PF05669	2	1.000000	Pro_isomerase	PF00160	18	1.500000	0.125	0.167	10.2		Sc
V-SNARE	PF05008	5	1.000000	Sec1	PF00995	10	1.200000	0.125	0.167	10.2		Sc
TonB_dep_Rec	PF00593	4	1.250000	TonB_dep_Rec	PF00593	4	1.250000	0.125	0.167	10.2	x 	Ec
Mito_carr	PF00153	32	1.250000	APG12	PF04110	1	1.000000	0.118	0.158	10.1		Sc
TRAPP_Bet3	PF04051	4	1.000000	ECH	PF00378	14	1.571430	0.118	0.158	10.1		Ce, Dm
Pfam-B_957	PB000957	5	3.800000	Cpn60_TCP1	PF00118	24	1.500000	0.130	0.123	10.1		Sc
Pro_isomerase	PF00160	18	1.500000	ArsA_ATPase	PF02374	4	1.000000	0.111	0.150	10.0		Sc
Yippee	PF03226	2	1.000000	Cpn60_TCP1	PF00118	24	1.500000	0.111	0.150	10.0		Sc
Pfam-B_4422	PB004422	2	2.000000	HSP20	PF00011	18	1.166670	0.111	0.150	10.0		Dm
RNase_PH	PF01138	13	2.692310	LSM	PF01423	33	1.030300	0.026	0.027	10.0		Sc
P21-Arc	PF04062	2	1.000000	Actin	PF00022	28	1.392860	0.105	0.143	9.9		Sc
ARPC4	PF05856	2	1.000000	Actin	PF00022	28	1.392860	0.105	0.143	9.9		Sc
Pfam-B_3753	PB003753	2	1.000000	Actin	PF00022	28	1.392860	0.105	0.143	9.9		Sc
Pfam-B_1470	PB001470	6	2.000000	NTF2	PF02136	8	2.125000	0.333	0.354	9.9		Hs, Sc
UQ_con	PF00179	39	1.051280	Exonuc_X-T	PF00929	12	1.916670	0.020	0.027	9.9		Dm, Sc
Pfam-B_4276	PB004276	2	2.500000	Homeobox	PF00046	76	3.039470	0.073	0.071	9.8		Dm
RRM_1	PF00076	179	2.513970	Pfam-B_35239	PB035239	1	2.000000	0.083	0.081	9.8		Sc
Pribosyltran	PF00156	19	2.421050	Pfam-B_87758	PB087758	1	2.000000	0.300	0.279	9.7		Sc
RRM_1	PF00076	179	2.513970	Pfam-B_66847	PB066847	1	2.000000	0.062	0.079	9.7		Sc
Pfam-B_18969	PB018969	2	7.000000	LSM	PF01423	33	1.030300	0.345	0.320	9.6		Sc
Pfam-B_30300	PB030300	2	3.000000	Cpn60_TCP1	PF00118	24	1.500000	0.273	0.303	9.6		Sc
zf-C2H2	PF00096	255	2.450980	Pfam-B_10735	PB010735	1	1.000000	0.028	0.023	9.5		Dm
zf-DNL	PF05180	1	1.000000	zf-C2H2	PF00096	255	2.450980	0.022	0.023	9.4		Dm
Clat_adaptor_s	PF01217	6	1.166670	Adaptin_N	PF01602	17	2.588230	0.136	0.087	9.4	x 	Dm, Sc
V-SNARE	PF05008	5	1.000000	Arf	PF00025	16	1.000000	0.077	0.107	9.3		Sc
Ribosomal_60s	PF00428	11	1.545450	Ribosomal_60s	PF00428	11	1.545450	0.140	0.090	9.3		Ce, Dm, Sc
Aminotran_5	PF00266	10	1.200000	Aminotran_5	PF00266	10	1.200000	0.071	0.100	9.2	x 	Ec
Pkinase	PF00069	399	3.734340	CBS	PF00571	11	2.545450	0.010	0.006	9.1		Sc
zf-C2H2	PF00096	255	2.450980	ODC_AZ	PF02100	2	1.000000	0.033	0.020	9.1		Dm
Ras	PF00071	69	1.768120	Pfam-B_102700	PB102700	2	2.000000	0.080	0.082	9.1		Sc
ubiquitin	PF00240	42	2.285710	Pfam-B_61507	PB061507	2	1.500000	0.087	0.120	9.1		Dm, Sc
Pfam-B_9008	PB009008	2	2.000000	Brix	PF04427	8	1.875000	0.429	0.402	9.0		Sc
Pfam-B_12286	PB012286	3	1.000000	LSM	PF01423	33	1.030300	0.062	0.088	9.0		Sc
Proteasome	PF00227	37	1.243240	Nucleoporin	PF03177	3	1.000000	0.062	0.088	9.0		Sc
Pfam-B_44336	PB044336	2	1.500000	AAA	PF00004	100	4.370000	0.067	0.094	8.9		Ce
Pfam-B_200	PB000200	16	2.312500	Pfam-B_200	PB000200	16	2.312500	0.038	0.048	8.8		Ce, Sc
Pfam-B_11772	PB011772	3	2.000000	Chitin_bind_4	PF00379	35	1.257140	0.057	0.081	8.8		Dm
Chitin_bind_4	PF00379	35	1.257140	CBFB_NFYA	PF02045	4	1.750000	0.057	0.081	8.8		Dm
Ribosomal_S10	PF00338	5	1.000000	Chitin_bind_4	PF00379	35	1.257140	0.057	0.081	8.8		Dm
PUF	PF00806	7	2.571430	Pkinase	PF00069	399	3.734340	0.014	0.008	8.8		Sc
Pfam-B_80761	PB080761	1	2.000000	Iso_dh	PF00180	11	1.000000	0.400	0.427	8.7		Sc
Ras	PF00071	69	1.768120	ADH_zinc_N	PF00107	29	1.620690	0.007	0.009	8.7		Sc
Pfam-B_62736	PB062736	2	1.000000	BAR	PF03114	6	2.166670	0.500	0.497	8.7		Sc
Pfam-B_57705	PB057705	2	1.000000	BAR	PF03114	6	2.166670	0.500	0.497	8.7		Sc
UQ_con	PF00179	39	1.051280	UQ_con	PF00179	39	1.051280	0.007	0.009	8.7	x 	Sc
Actin	PF00022	28	1.392860	7tm_1	PF00001	44	1.659090	0.013	0.017	8.6		Dm
Ribosomal_L36e	PF01158	3	1.000000	BAR	PF03114	6	2.166670	0.333	0.372	8.6		Sc
Pfam-B_508	PB000508	2	2.000000	IL8	PF00048	34	1.588240	0.197	0.124	8.5		Hs
Actin	PF00022	28	1.392860	Actin	PF00022	28	1.392860	0.013	0.017	8.5	x 	Sc
Cys_Met_Meta_PP	PF01053	9	1.333330	Cys_Met_Meta_PP	PF01053	9	1.333330	0.049	0.070	8.5	x 	Ec
Zn_clus	PF00172	42	2.761900	TFIID_30kDa	PF03540	4	1.000000	0.048	0.068	8.4		Sc
RRM_1	PF00076	179	2.513970	IF4E	PF01652	5	1.000000	0.020	0.016	8.3		Dm, Sc
Iso_dh	PF00180	11	1.000000	Iso_dh	PF00180	11	1.000000	0.044	0.064	8.3	x 	Ce, Sc
Pfam-B_30656	PB030656	2	2.000000	Actin	PF00022	28	1.392860	0.105	0.143	8.3		Sc
zf-C2H2	PF00096	255	2.450980	zf-C2H2	PF00096	255	2.450980	0.003	0.001	8.2	x 	Dm, Hs, Sc
14-3-3	PF00244	12	1.000000	14-3-3	PF00244	12	1.000000	0.042	0.060	8.2	x 	Sc
RRM_1	PF00076	179	2.513970	Pfam-B_71900	PB071900	1	1.000000	0.042	0.060	8.2		Sc
LSM	PF01423	33	1.030300	CK_II_beta	PF01214	6	1.000000	0.042	0.060	8.2		Dm, Sc
ODC_AZ	PF02100	2	1.000000	Ank	PF00023	83	3.903610	0.042	0.060	8.2		Dm
zf-C2H2	PF00096	255	2.450980	Ribosomal_S12	PF00164	5	1.000000	0.018	0.015	8.1		Dm
Ras	PF00071	69	1.768120	Peptidase_M18	PF02127	2	1.000000	0.040	0.058	8.1		Sc
Exonuc_X-T	PF00929	12	1.916670	Exonuc_X-T	PF00929	12	1.916670	0.040	0.058	8.1		Ec
Pfam-B_99065	PB099065	2	2.000000	Pfam-B_30130	PB030130	2	2.500000	1.000	0.809	8.0		Sc
Pfam-B_21793	PB021793	1	1.000000	efhand	PF00036	90	2.788890	0.038	0.056	8.0		Dm
RRM_1	PF00076	179	2.513970	ARID	PF01388	6	6.833330	0.014	0.014	8.0		Sc
Pfam-B_18104	PB018104	1	1.000000	BAR	PF03114	6	2.166670	1.000	0.738	8.0		Sc
Scramblase	PF03803	7	1.285710	CBM_14	PF01607	20	1.700000	0.036	0.053	7.9		Ce
zf-C3HC4	PF00097	108	3.916670	SWIM	PF04434	2	2.500000	0.052	0.051	7.9		Dm
Pfam-B_80761	PB080761	1	2.000000	DSPc	PF00782	6	2.166670	0.400	0.427	7.8		Sc
PDZ	PF00595	60	4.733330	MSSP	PF03940	2	1.000000	0.034	0.050	7.8		Dm
Pfam-B_99065	PB099065	2	2.000000	Iso_dh	PF00180	11	1.000000	0.200	0.249	7.7		Sc
zf-C2H2	PF00096	255	2.450980	Ribosomal_L23	PF00276	5	1.600000	0.013	0.013	7.6		Dm
adh_short	PF00106	30	1.300000	adh_short	PF00106	30	1.300000	0.010	0.013	7.6	x 	Dm, Ec, Hp
Pfam-B_17923	PB017923	2	2.500000	Homeobox	PF00046	76	3.039470	0.030	0.043	7.5		Dm
NUDIX	PF00293	9	1.444440	Mito_carr	PF00153	32	1.250000	0.030	0.043	7.5		Dm
zf-U1	PF06220	2	1.000000	Pfam-B_4884	PB004884	3	1.333330	0.667	0.584	7.5		Sc
Pkinase	PF00069	399	3.734340	Histone	PF00125	19	1.842110	0.006	0.004	7.4		Dm, Sc
Pfam-B_402	PB000402	10	2.200000	Cpn60_TCP1	PF00118	24	1.500000	0.087	0.083	7.4		Sc
zf-C3HC4	PF00097	108	3.916670	Tctex-1	PF03645	2	1.000000	0.026	0.038	7.3		Dm
zf-C3HC4	PF00097	108	3.916670	Pfam-B_6525	PB006525	2	1.000000	0.026	0.038	7.3		Dm
Ribosomal_60s	PF00428	11	1.545450	Cpn60_TCP1	PF00118	24	1.500000	0.026	0.038	7.3		Dm
zf-C3HC4	PF00097	108	3.916670	Ribosomal_L18ae	PF01775	2	1.000000	0.026	0.038	7.3		Dm
LSM	PF01423	33	1.030300	IF-2B	PF01008	7	1.000000	0.025	0.037	7.2		Sc
Mito_carr	PF00153	32	1.250000	IF-2B	PF01008	7	1.000000	0.025	0.036	7.2		Sc
Pkinase	PF00069	399	3.734340	Pfam-B_31789	PB031789	1	3.000000	0.047	0.037	7.1		Sc
WD40	PF00400	207	3.125600	Nrap	PF03813	1	1.000000	0.088	0.035	7.1		Sc
Pkinase	PF00069	399	3.734340	Glycogen_syn	PF05693	4	1.000000	0.008	0.010	7.0		Ce, Sc
WD40	PF00400	207	3.125600	eIF-6	PF01912	1	1.000000	0.044	0.033	7.0		Sc
Pfam-B_9191	PB009191	1	2.000000	Pfam-B_52661	PB052661	2	1.000000	1.000	0.748	7.0		Sc
RRM_1	PF00076	179	2.513970	Pfam-B_11824	PB011824	1	1.000000	0.023	0.033	7.0		Dm
RRM_1	PF00076	179	2.513970	Pfam-B_21150	PB021150	1	1.000000	0.023	0.033	7.0		Dm
PBD	PF00786	14	3.214290	14-3-3	PF00244	12	1.000000	0.100	0.102	7.0		Sc
WD40	PF00400	207	3.125600	Ribophorin_I	PF04597	1	1.000000	0.033	0.033	7.0		Sc
WD40	PF00400	207	3.125600	Nucleopor_Nup85	PF07575	1	1.000000	0.022	0.032	6.9		Sc
WD40	PF00400	207	3.125600	SIN1	PF05422	1	1.000000	0.022	0.032	6.9		Sc
Cpn60_TCP1	PF00118	24	1.500000	Coatomer_WDAD	PF04053	5	3.400000	0.100	0.119	6.9		Sc
TRAPP_Bet3	PF04051	4	1.000000	Pfam-B_12920	PB012920	2	1.500000	1.000	0.730	6.9		Dm, Sc
Peptidase_C54	PF03416	2	1.500000	MAP1_LC3	PF02991	5	1.000000	1.000	0.730	6.9		Ce, Sc
Zn_clus	PF00172	42	2.761900	Zn_clus	PF00172	42	2.761900	0.009	0.004	6.9	x 	Sc
Rcd1	PF04078	2	1.000000	NOT2_3_5	PF04153	6	2.166670	0.750	0.592	6.9		Sc
DUF1096	PF06493	10	2.500000	C_tripleX	PF02363	12	2.333330	0.167	0.103	6.9		Ce
zf-C2H2	PF00096	255	2.450980	Pfam-B_88638	PB088638	1	2.000000	0.017	0.021	6.8		Dm
Pfam-B_23629	PB023629	4	2.000000	Oxidored_FMN	PF00724	4	1.500000	0.333	0.372	6.8		Sc
Pkinase	PF00069	399	3.734340	Nrap	PF03813	1	1.000000	0.028	0.029	6.8		Sc
MED7	PF05983	1	1.000000	CSE2	PF07544	2	1.500000	1.000	0.703	6.8		Sc
SOH1	PF05669	2	1.000000	CSE2	PF07544	2	1.500000	1.000	0.703	6.8		Sc
RuBisCO_small	PF00101	4	1.000000	AIG1	PF04548	2	1.500000	1.000	0.703	6.8		Ps
tRNA_int_endo	PF01974	2	1.500000	Pfam-B_24596	PB024596	1	1.000000	1.000	0.703	6.8		Sc
MAD	PF05557	2	2.000000	HORMA	PF02301	6	1.166670	0.400	0.403	6.8		Ce, Sc
Pkinase	PF00069	399	3.734340	Iron_permease	PF04120	1	1.000000	0.037	0.029	6.7		Sc
Urease_gamma	PF00547	2	1.500000	Urease_beta	PF00699	2	1.500000	1.000	0.677	6.7	x 	Hp, Ka
Pkinase	PF00069	399	3.734340	eIF_4EBP	PF05456	2	1.000000	0.019	0.028	6.7		Rn
FA_desaturase	PF00487	11	2.090910	7tm_1	PF00001	44	1.659090	0.019	0.028	6.7		Dm
efhand	PF00036	90	2.788890	Chorion_3	PF05387	2	1.000000	0.019	0.028	6.7		Dm
TFIID_20kDa	PF03847	5	1.400000	TAF4	PF05236	2	1.500000	0.667	0.553	6.7	x 	Dm, Sc
MoCF_biosynth	PF00994	4	2.000000	MobB	PF03205	1	1.000000	1.000	0.685	6.7		Ec
Pfam-B_6419	PB006419	2	2.500000	HSP20	PF00011	18	1.166670	0.111	0.149	6.7		Dm
Pkinase	PF00069	399	3.734340	Pfam-B_93468	PB093468	1	1.000000	0.019	0.028	6.6		Sc
Pkinase	PF00069	399	3.734340	BAF1_ABF1	PF04684	1	1.000000	0.019	0.028	6.6		Sc
Pfam-B_42561	PB042561	1	1.000000	Pfam-B_2295	PB002295	7	4.000000	0.400	0.393	6.6		Dm
zf-Tim10_DDP	PF02953	7	1.000000	Mito_carr	PF00153	32	1.250000	0.018	0.027	6.6		Sc
OEP	PF02321	2	1.500000	OEP	PF02321	2	1.500000	1.000	0.675	6.6	x 	Ec, Hp
Urease_gamma	PF00547	2	1.500000	Urease_gamma	PF00547	2	1.500000	1.000	0.672	6.5		Hp, Ka
Pneumo_phosprot	PF02478	1	1.000000	Pneumo_ncap	PF03246	1	1.000000	1.000	0.667	6.5		BRSV
SPC25	PF06703	2	1.000000	Pfam-B_75870	PB075870	1	1.000000	1.000	0.667	6.5		Sc
Glyco_transf_8	PF01501	1	1.000000	Glyco_transf_8	PF01501	1	1.000000	1.000	0.667	6.5	x 	Sc
SOH1	PF05669	2	1.000000	Pfam-B_99113	PB099113	1	1.000000	1.000	0.667	6.5		Sc
SOH1	PF05669	2	1.000000	ERG2_Sigma1R	PF04622	1	1.000000	1.000	0.667	6.5		Sc
Pfam-B_67679	PB067679	1	1.000000	APG12	PF04110	1	1.000000	1.000	0.667	6.5		Sc
Profilin	PF00235	3	1.000000	CAP	PF01213	2	1.000000	1.000	0.667	6.5		Sc
UMP1	PF05348	1	1.000000	F_actin_cap_B	PF01115	3	1.000000	1.000	0.667	6.5		Sc
Pfam-B_75870	PB075870	1	1.000000	Bromo_TP	PF07524	1	1.000000	1.000	0.667	6.5		Sc
RNA_pol_Rpc34	PF05158	2	1.000000	RNA_pol_Rpb8	PF03870	3	1.000000	1.000	0.667	6.5		Sc
RNA_pol_Rpc4	PF05132	2	1.000000	Pfam-B_83309	PB083309	1	1.000000	1.000	0.667	6.5		Sc
SOH1	PF05669	2	1.000000	Pfam-B_75870	PB075870	1	1.000000	1.000	0.667	6.5		Sc
SOH1	PF05669	2	1.000000	Ham1p_like	PF01725	1	1.000000	1.000	0.667	6.5		Sc
Pfam-B_71900	PB071900	1	1.000000	Pfam-B_71900	PB071900	1	1.000000	1.000	0.667	6.5		Sc
IFNGR1	PF07140	1	1.000000	IFN-gamma	PF00714	1	1.000000	1.000	0.667	6.5	x 	Hs
TAFII55_N	PF04658	3	1.000000	Pfam-B_53849	PB053849	2	1.000000	1.000	0.667	6.5		Hs
Pfam-B_75870	PB075870	1	1.000000	CAF1	PF04857	4	1.250000	1.000	0.667	6.5		Sc
TFIID_30kDa	PF03540	4	1.000000	Bromo_TP	PF07524	1	1.000000	1.000	0.667	6.5		Sc
SOH1	PF05669	2	1.000000	Pfam-B_59850	PB059850	1	1.000000	1.000	0.667	6.5		Sc
Pfam-B_71900	PB071900	1	1.000000	Gar1	PF04410	1	1.000000	1.000	0.667	6.5		Sc
Pfam-B_71124	PB071124	1	1.000000	CBFB_NFYA	PF02045	4	1.750000	1.000	0.667	6.5		Sc
SspB	PF04386	1	1.000000	Cpn60_TCP1	PF00118	24	1.500000	1.000	0.667	6.5		Ec
PNTB	PF02233	1	1.000000	PNTB	PF02233	1	1.000000	1.000	0.667	6.5	x 	Ec
Herpes_V23	PF01802	1	1.000000	Herpes_V23	PF01802	1	1.000000	1.000	0.667	6.5		HH1
Pfam-B_75870	PB075870	1	1.000000	DUF159	PF02586	1	1.000000	1.000	0.667	6.5		Sc
RNA_pol_Rpc34	PF05158	2	1.000000	Pfam-B_83309	PB083309	1	1.000000	1.000	0.667	6.5		Sc
Pfam-B_6838	PB006838	1	1.000000	Cpn60_TCP1	PF00118	24	1.500000	1.000	0.667	6.5		Ec
Gar1	PF04410	1	1.000000	Fibrillarin	PF01269	4	1.000000	1.000	0.667	6.5		Sc
Pfam-B_43884	PB043884	1	1.000000	APC10	PF03256	2	1.000000	1.000	0.667	6.5		Sc
Ribonuclease	PF00545	1	1.000000	Barstar	PF01337	1	1.000000	1.000	0.667	6.5	x 	Ba
RecA	PF00154	1	1.000000	Cpn60_TCP1	PF00118	24	1.500000	1.000	0.667	6.5		Ec
Mn_catalase	PF05067	1	1.000000	Mn_catalase	PF05067	1	1.000000	1.000	0.667	6.5		Bs
Rcd1	PF04078	2	1.000000	Pfam-B_80785	PB080785	1	1.000000	1.000	0.667	6.5		Sc
SOH1	PF05669	2	1.000000	MED7	PF05983	1	1.000000	1.000	0.667	6.5		Sc
Arginase	PF00491	1	1.000000	Arginase	PF00491	1	1.000000	1.000	0.667	6.5	x 	Sc
Ureidogly_hydro	PF04115	1	1.000000	Ureidogly_hydro	PF04115	1	1.000000	1.000	0.667	6.5		Sc
ThiG	PF05690	1	1.000000	Cpn60_TCP1	PF00118	24	1.500000	1.000	0.667	6.5		Ec
Pfam-B_75870	PB075870	1	1.000000	MED7	PF05983	1	1.000000	1.000	0.667	6.5		Sc
Iron_permease	PF04120	1	1.000000	APG12	PF04110	1	1.000000	1.000	0.667	6.5		Sc
Ribosomal_S28e	PF01200	1	1.000000	Ribosomal_S28e	PF01200	1	1.000000	1.000	0.667	6.5		Sc
UPF0041	PF03650	1	1.000000	Pfam-B_75870	PB075870	1	1.000000	1.000	0.667	6.5		Sc
SOH1	PF05669	2	1.000000	DUF846	PF05832	1	1.000000	1.000	0.667	6.5		Sc
DNA_pol_V	PF04931	1	1.000000	CBFB_NFYA	PF02045	4	1.750000	1.000	0.667	6.5		Sc
Pfam-B_256	PB000256	4	9.250000	MAD	PF05557	2	2.000000	1.000	0.667	6.5		Sc
Pfam-B_75870	PB075870	1	1.000000	Glyco_hydro_63	PF03200	1	1.000000	1.000	0.667	6.5		Sc
Pfam-B_5442	PB005442	1	1.000000	Glyco_transf_8	PF01501	1	1.000000	1.000	0.667	6.5		Sc
Herpes_HEPA	PF03324	1	1.000000	Herpes_Helicase	PF02689	1	1.000000	1.000	0.667	6.5		HH1
Pfam-B_75870	PB075870	1	1.000000	Pfam-B_70121	PB070121	1	1.000000	1.000	0.667	6.5		Sc
Herpes_UL52	PF03121	1	1.000000	Herpes_HEPA	PF03324	1	1.000000	1.000	0.667	6.5		HH1
Pfam-B_99113	PB099113	1	1.000000	Pfam-B_75870	PB075870	1	1.000000	1.000	0.667	6.5		Sc
Pfam-B_71125	PB071125	1	1.000000	Pfam-B_71125	PB071125	1	1.000000	1.000	0.667	6.5		Sc
RNA_pol_Rpc34	PF05158	2	1.000000	Pfam-B_6720	PB006720	1	1.000000	1.000	0.667	6.5		Sc
VirB7	PF07269	1	1.000000	CagX	PF03524	1	1.000000	1.000	0.667	6.5		At
Pfam-B_75870	PB075870	1	1.000000	Nrap	PF03813	1	1.000000	1.000	0.667	6.5		Sc
Pfam-B_75870	PB075870	1	1.000000	PC4	PF02229	2	1.000000	1.000	0.667	6.5		Sc
RNA_pol_Rpc82	PF05645	1	1.000000	RNA_pol_Rpc34	PF05158	2	1.000000	1.000	0.667	6.5		Sc
SOH1	PF05669	2	1.000000	AMMECR1	PF01871	1	1.000000	1.000	0.667	6.5		Sc
TFIID_20kDa	PF03847	5	1.400000	CFEM	PF05730	1	1.000000	1.000	0.667	6.5		Sc
eIF-6	PF01912	1	1.000000	CBFB_NFYA	PF02045	4	1.750000	1.000	0.667	6.5		Sc
Pfam-B_75870	PB075870	1	1.000000	LTV	PF04180	2	1.000000	1.000	0.667	6.5		Sc
Rcd1	PF04078	2	1.000000	Pfam-B_75870	PB075870	1	1.000000	1.000	0.667	6.5		Sc
SOH1	PF05669	2	1.000000	Pfam-B_82684	PB082684	1	1.000000	1.000	0.667	6.5		Sc
Pantoate_transf	PF02548	1	1.000000	Pantoate_transf	PF02548	1	1.000000	1.000	0.667	6.5	x 	Sc
Pfam-B_102107	PB102107	1	1.000000	CBFB_NFYA	PF02045	4	1.750000	1.000	0.667	6.5		Sc
Pfam-B_75870	PB075870	1	1.000000	Pfam-B_15886	PB015886	1	1.000000	1.000	0.667	6.5		Sc
Ribosomal_L18e	PF00828	3	1.000000	Pfam-B_75870	PB075870	1	1.000000	1.000	0.667	6.5		Sc
SOH1	PF05669	2	1.000000	Pantoate_transf	PF02548	1	1.000000	1.000	0.667	6.5		Sc
Maf	PF02545	1	1.000000	Maf	PF02545	1	1.000000	1.000	0.667	6.5	x 	Sc
Ubiq_cyt_C_chap	PF03981	1	1.000000	Pfam-B_12286	PB012286	3	1.000000	1.000	0.667	6.5		Sc
Paramyxo_P	PF01806	1	1.000000	Paramyxo_ncap	PF00973	1	1.000000	1.000	0.667	6.5		PV3
GLF	PF03275	1	1.000000	Cpn60_TCP1	PF00118	24	1.500000	1.000	0.667	6.5		Ec
Pfam-B_62709	PB062709	1	1.000000	F_actin_cap_B	PF01115	3	1.000000	1.000	0.667	6.5		Sc
TFIID_30kDa	PF03540	4	1.000000	Clp1	PF06807	2	1.500000	1.000	0.667	6.5		Sc
Pfam-B_8162	PB008162	1	1.000000	G-alpha	PF00503	11	1.000000	1.000	0.667	6.5		Ce
CutC	PF03932	1	1.000000	CutC	PF03932	1	1.000000	1.000	0.667	6.5		Ce
Ribosomal_S13	PF00416	3	1.000000	Pfam-B_8162	PB008162	1	1.000000	1.000	0.667	6.5		Ce
Pfam-B_75141	PB075141	1	1.000000	DUF1395	PF07160	1	1.000000	1.000	0.667	6.5		Ce
UPF0057	PF01679	3	1.000000	Peptidase_M17	PF00883	6	1.666670	1.000	0.667	6.5		Ce
TRAP-delta	PF05404	1	1.000000	Pfam-B_57346	PB057346	1	1.000000	1.000	0.667	6.5		Ce
Pfam-B_31386	PB031386	1	1.000000	Carboxyl_trans	PF01039	4	8.000000	1.000	0.667	6.5		Ce
Pfam-B_31386	PB031386	1	1.000000	dCMP_cyt_deam	PF00383	9	1.777780	1.000	0.667	6.5		Ce
Pfam-B_92596	PB092596	1	1.000000	DUF19	PF01579	4	1.750000	1.000	0.667	6.5		Sc
Suf	PF05843	2	2.000000	Clp1	PF06807	2	1.500000	1.000	0.667	6.5		Sc
Rad1	PF02144	2	1.500000	Pfam-B_18104	PB018104	1	1.000000	1.000	0.667	6.5		Sc
Pfam-B_95237	PB095237	1	1.000000	Pfam-B_92596	PB092596	1	1.000000	1.000	0.667	6.5		Sc
Ribosomal_S28e	PF01200	1	1.000000	Pfam-B_47541	PB047541	1	1.000000	1.000	0.667	6.5		Sc
MED7	PF05983	1	1.000000	F_bP_aldolase	PF01116	4	1.000000	1.000	0.667	6.5		Sc
Pfam-B_92596	PB092596	1	1.000000	Nup84_Nup100	PF04121	2	1.500000	1.000	0.667	6.5		Sc
Pfam-B_99113	PB099113	1	1.000000	MED7	PF05983	1	1.000000	1.000	0.667	6.5		Sc
Pfam-B_92596	PB092596	1	1.000000	GAL11	PF05397	1	1.000000	1.000	0.667	6.5		Sc
PGK	PF00162	1	1.000000	MED7	PF05983	1	1.000000	1.000	0.667	6.5		Sc
Pfam-B_11708	PB011708	1	1.000000	MED7	PF05983	1	1.000000	1.000	0.667	6.5		Sc
Pfam-B_93385	PB093385	1	1.000000	MED7	PF05983	1	1.000000	1.000	0.667	6.5		Sc
Pfam-B_48728	PB048728	1	1.000000	CLPTM1	PF05602	1	1.000000	1.000	0.667	6.5		Ce
Cwf_Cwc_15	PF04889	1	1.000000	Cpn60_TCP1	PF00118	24	1.500000	1.000	0.667	6.5		Ce
Thi4	PF01946	1	1.000000	Thi4	PF01946	1	1.000000	1.000	0.667	6.5		Sc
vATP-synt_AC39	PF01992	2	1.000000	Pfam-B_86110	PB086110	1	1.000000	1.000	0.667	6.5		Sc
Pfam-B_78910	PB078910	1	1.000000	Pfam-B_11227	PB011227	1	1.000000	1.000	0.667	6.5		Sc
vATP-synt_AC39	PF01992	2	1.000000	Pantoate_ligase	PF02569	1	1.000000	1.000	0.667	6.5		Sc
Isy1	PF06246	1	1.000000	Isy1	PF06246	1	1.000000	1.000	0.667	6.5		Sc
TB2_DP1_HVA22	PF03134	6	1.500000	Hrf1	PF03878	1	1.000000	1.000	0.667	6.5		Sc
UPF0029	PF01205	2	1.000000	IU_nuc_hydro	PF01156	2	1.000000	1.000	0.667	6.5		Sc
Pfam-B_100565	PB100565	1	1.000000	Gpi16	PF04113	1	1.000000	1.000	0.667	6.5		Sc
Thg1	PF04446	1	1.000000	Thg1	PF04446	1	1.000000	1.000	0.667	6.5		Sc
vATP-synt_AC39	PF01992	2	1.000000	Pfam-B_88083	PB088083	1	1.000000	1.000	0.667	6.5		Sc
DNA_pol_alpha_B	PF04058	2	1.000000	CAF1	PF04857	4	1.250000	1.000	0.667	6.5		Sc
vATP-synt_AC39	PF01992	2	1.000000	SPC12	PF06645	1	1.000000	1.000	0.667	6.5		Sc
Pfam-B_70836	PB070836	1	1.000000	GPP34	PF05719	2	1.000000	1.000	0.667	6.5		Sc
Vps26	PF03643	1	1.000000	GPP34	PF05719	2	1.000000	1.000	0.667	6.5		Sc
Ndr	PF03096	2	1.000000	DUF1394	PF07159	1	1.000000	1.000	0.667	6.5		Ce
TK	PF00265	1	1.000000	TK	PF00265	1	1.000000	1.000	0.667	6.5		VV
Rcd1	PF04078	2	1.000000	CAF1	PF04857	4	1.250000	1.000	0.667	6.5		Sc
PRA1	PF03208	2	1.000000	Hrf1	PF03878	1	1.000000	1.000	0.667	6.5		Sc
Pox_Ag35	PF03286	1	1.000000	Chordopox_G2	PF05796	1	1.000000	1.000	0.667	6.5		VV
Pox_P4A	PF03395	1	1.000000	Pox_P4A	PF03395	1	1.000000	1.000	0.667	6.5		VV
ATP-synt_C	PF00137	10	1.300000	ATP-synt_A	PF00119	1	1.000000	1.000	0.667	6.5		Ec
Sod_Cu	PF00080	4	1.750000	Orthopox_A5L	PF06193	1	1.000000	1.000	0.667	6.5		VV
S-methyl_trans	PF02574	2	4.000000	DMRL_synthase	PF00885	3	1.000000	1.000	0.667	6.5		Sc
Sod_Cu	PF00080	4	1.750000	Pox_J1	PF03338	1	1.000000	1.000	0.667	6.5		VV
Pox_J1	PF03338	1	1.000000	Pox_J1	PF03338	1	1.000000	1.000	0.667	6.5		VV
Pox_int_trans	PF05718	1	1.000000	Pox_A8	PF04745	1	1.000000	1.000	0.667	6.5		VV
Pfam-B_62907	PB062907	1	1.000000	Pfam-B_62907	PB062907	1	1.000000	1.000	0.667	6.5		Sc
Pox_A12	PF04651	1	1.000000	DUF678	PF05077	1	1.000000	1.000	0.667	6.5		VV
Pox_I3	PF04661	1	1.000000	Pox_I3	PF04661	1	1.000000	1.000	0.667	6.5		VV
Pox_A6	PF04924	1	1.000000	Pox_A21	PF05323	1	1.000000	1.000	0.667	6.5		VV
Pox_TAP	PF03355	1	1.000000	Pox_TAP	PF03355	1	1.000000	1.000	0.667	6.5		VV
P16-Arc	PF04699	1	1.000000	ARPC4	PF05856	2	1.000000	1.000	0.667	6.5		Sc
P21-Arc	PF04062	2	1.000000	P16-Arc	PF04699	1	1.000000	1.000	0.667	6.5		Sc
Pox_Ag35	PF03286	1	1.000000	Pkinase	PF00069	399	3.734340	1.000	0.667	6.5		VV
Pox_A51	PF04948	1	1.000000	Pox_A51	PF04948	1	1.000000	1.000	0.667	6.5		VV
Pox_Ag35	PF03286	1	1.000000	Orthopox_A49R	PF06489	1	1.000000	1.000	0.667	6.5		VV
Pox_A32	PF04665	1	1.000000	Pox_A11	PF05061	1	1.000000	1.000	0.667	6.5		VV
DUF967	PF06142	1	1.000000	DUF967	PF06142	1	1.000000	1.000	0.667	6.5		Sc
Pfam-B_60763	PB060763	1	1.000000	Pfam-B_100304	PB100304	1	1.000000	1.000	0.667	6.5		Sc
Pox_RNA_pol	PF03293	1	1.000000	Pox_A32	PF04665	1	1.000000	1.000	0.667	6.5		VV
DNA_primase_lrg	PF04104	1	1.000000	CAF1	PF04857	4	1.250000	1.000	0.667	6.5		Sc
Pfam-B_10926	PB010926	2	1.000000	Pfam-B_104273	PB104273	1	1.000000	1.000	0.667	6.5		Ce
Pfam-B_49115	PB049115	1	1.000000	Pfam-B_10926	PB010926	2	1.000000	1.000	0.667	6.5		Ce
Pfam-B_10926	PB010926	2	1.000000	Paf1	PF03985	2	1.000000	1.000	0.667	6.5		Ce
Pfam-B_75870	PB075870	1	1.000000	GAL11	PF05397	1	1.000000	1.000	0.667	6.5		Sc
STT3	PF02516	2	1.000000	DAD	PF02109	2	1.000000	1.000	0.667	6.5		Sc
DDOST_48kD	PF03345	2	1.000000	DAD	PF02109	2	1.000000	1.000	0.667	6.5		Sc
Ribophorin_I	PF04597	1	1.000000	DAD	PF02109	2	1.000000	1.000	0.667	6.5		Sc
SNF5	PF04855	3	1.666670	Pfam-B_97591	PB097591	1	1.000000	1.000	0.667	6.5		Sc
STT3	PF02516	2	1.000000	Ribophorin_I	PF04597	1	1.000000	1.000	0.667	6.5		Sc
Smg4_UPF3	PF03467	1	1.000000	Pfam-B_18568	PB018568	1	1.000000	1.000	0.667	6.5		Sc
TFIIE_alpha	PF02002	3	2.000000	GAL11	PF05397	1	1.000000	1.000	0.667	6.5		Sc
MED7	PF05983	1	1.000000	GAL11	PF05397	1	1.000000	1.000	0.667	6.5		Sc
Pfam-B_99113	PB099113	1	1.000000	GAL11	PF05397	1	1.000000	1.000	0.667	6.5		Sc
Nup84_Nup100	PF04121	2	1.500000	Nucleopor_Nup85	PF07575	1	1.000000	1.000	0.667	6.5		Sc
Pfam-B_11708	PB011708	1	1.000000	GAL11	PF05397	1	1.000000	1.000	0.667	6.5		Sc
Pfam-B_93385	PB093385	1	1.000000	GAL11	PF05397	1	1.000000	1.000	0.667	6.5		Sc
Peroxin-3	PF04882	1	1.000000	Peroxin-3	PF04882	1	1.000000	1.000	0.667	6.5		Sc
TFIIA	PF03153	2	1.000000	Pfam-B_67679	PB067679	1	1.000000	1.000	0.667	6.5		Sc
Ribosomal_L18e	PF00828	3	1.000000	ARM_1	PF04683	1	1.000000	1.000	0.667	6.5		Ce
TSC22	PF01166	2	1.500000	Pfam-B_12744	PB012744	1	1.000000	1.000	0.667	6.5		Ce
Utp14	PF04615	2	2.000000	Pfam-B_16701	PB016701	1	1.000000	1.000	0.667	6.5		Ce
Utp14	PF04615	2	2.000000	Pfam-B_104273	PB104273	1	1.000000	1.000	0.667	6.5		Ce
NNMT_PNMT_TEMT	PF01234	1	1.000000	COX4	PF02936	2	1.000000	1.000	0.667	6.5		Ce
Tctex-1	PF03645	2	1.000000	Pfam-B_50298	PB050298	1	1.000000	1.000	0.667	6.5		Ce
ArsA_ATPase	PF02374	4	1.000000	Apyrase	PF06079	1	1.000000	1.000	0.667	6.5		Ce
Utp14	PF04615	2	2.000000	Pfam-B_75141	PB075141	1	1.000000	1.000	0.667	6.5		Ce
SLA_LP_auto_ag	PF05889	1	1.000000	SLA_LP_auto_ag	PF05889	1	1.000000	1.000	0.667	6.5		Ce
DUF410	PF04190	1	1.000000	ArsA_ATPase	PF02374	4	1.000000	1.000	0.667	6.5		Ce
SRP14	PF02290	3	1.000000	HgmA	PF04209	2	1.000000	1.000	0.667	6.5		Ce
Sarcoglycan_1	PF04790	1	1.000000	Pyridoxal_deC	PF00282	5	1.800000	1.000	0.667	6.5		Ce
Pfam-B_100738	PB100738	1	1.000000	Anti-silence	PF04729	1	1.000000	1.000	0.667	6.5		Sc
Pfam-B_95237	PB095237	1	1.000000	Pfam-B_93468	PB093468	1	1.000000	1.000	0.667	6.5		Sc
RRS1	PF04939	2	1.000000	Nup84_Nup100	PF04121	2	1.500000	1.000	0.667	6.5		Sc
Ribophorin_I	PF04597	1	1.000000	DDOST_48kD	PF03345	2	1.000000	1.000	0.667	6.5		Sc
DNA_primase_lrg	PF04104	1	1.000000	DNA_pol_alpha_B	PF04058	2	1.000000	1.000	0.667	6.5		Sc
Pfam-B_371	PB000371	4	1.500000	Pfam-B_10160	PB010160	1	1.000000	1.000	0.667	6.5		Sc
MAM33	PF02330	2	1.000000	Anti-silence	PF04729	1	1.000000	1.000	0.667	6.5		Sc
PTS_2-RNA	PF01885	1	1.000000	Fibrillarin	PF01269	4	1.000000	1.000	0.667	6.5		Sc
Sec6	PF06046	2	1.000000	ATP-synt_DE	PF00401	3	1.666670	1.000	0.667	6.5		Sc
Aldolase	PF01081	1	1.000000	Aldolase	PF01081	1	1.000000	1.000	0.667	6.5	x 	Ec
Skb1	PF05185	2	1.000000	COX5B	PF01215	2	1.500000	1.000	0.667	6.5		Sc
Tom22	PF04281	1	1.000000	MAS20	PF02064	2	1.000000	1.000	0.667	6.5		Sc
Pfam-B_89390	PB089390	1	1.000000	GrpE	PF01025	4	1.500000	1.000	0.667	6.5		Ce
Pfam-B_88416	PB088416	1	1.000000	Pfam-B_27175	PB027175	1	1.000000	1.000	0.667	6.5		Sc
Pfam-B_77340	PB077340	1	1.000000	Pfam-B_77340	PB077340	1	1.000000	1.000	0.667	6.5		Sc
Pfam-B_55793	PB055793	1	1.000000	Amino_oxidase	PF01593	5	1.200000	1.000	0.667	6.5		Sc
Pfam-B_67384	PB067384	1	1.000000	ATP-synt_J	PF04911	1	1.000000	1.000	0.667	6.5		Sc
Skb1	PF05185	2	1.000000	Pfam-B_18104	PB018104	1	1.000000	1.000	0.667	6.5		Sc
Sec20	PF03908	2	1.500000	Pfam-B_55793	PB055793	1	1.000000	1.000	0.667	6.5		Sc
RINT1_TIP1	PF04437	2	1.000000	Pfam-B_55793	PB055793	1	1.000000	1.000	0.667	6.5		Sc
Trp_dioxygenase	PF03301	1	1.000000	Epimerase	PF01370	4	1.250000	1.000	0.667	6.5		Ce
Trp_dioxygenase	PF03301	1	1.000000	Trp_dioxygenase	PF03301	1	1.000000	1.000	0.667	6.5		Ce
FARP	PF01581	2	1.500000	DUF1241	PF06840	1	1.000000	1.000	0.667	6.5		Ce
Pfam-B_67384	PB067384	1	1.000000	Pfam-B_36595	PB036595	1	1.000000	1.000	0.667	6.5		Sc
DUF149	PF02575	1	1.000000	DUF149	PF02575	1	1.000000	1.000	0.667	6.5	x 	Hp
Pfam-B_36595	PB036595	1	1.000000	ATP-synt_J	PF04911	1	1.000000	1.000	0.667	6.5		Sc
OstA	PF03968	1	1.000000	Cpn60_TCP1	PF00118	24	1.500000	1.000	0.667	6.5		Hp
Pfam-B_36595	PB036595	1	1.000000	OSCP	PF00213	2	1.000000	1.000	0.667	6.5		Sc
FlgI	PF02119	1	1.000000	FlgH	PF02107	1	1.000000	1.000	0.667	6.5		Hp
LuxS	PF02664	1	1.000000	LuxS	PF02664	1	1.000000	1.000	0.667	6.5	x 	Hp
OEP	PF02321	2	1.500000	NLBH	PF05211	1	1.000000	1.000	0.667	6.5		Hp
OEP	PF02321	2	1.500000	DFP	PF04127	1	1.000000	1.000	0.667	6.5		Hp
AmiS_UreI	PF02293	1	1.000000	60KD_IMP	PF02096	4	2.000000	1.000	0.667	6.5		Hp
UPF0114	PF03350	1	1.000000	AmiS_UreI	PF02293	1	1.000000	1.000	0.667	6.5		Hp
UPF0102	PF02021	1	1.000000	Adenylsucc_synt	PF00709	3	1.000000	1.000	0.667	6.5		Hp
UPF0029	PF01205	2	1.000000	FliS	PF02561	1	1.000000	1.000	0.667	6.5		Hp
Pfam-B_53870	PB053870	1	1.000000	MCE	PF02470	1	1.000000	1.000	0.667	6.5		Hp
MCE	PF02470	1	1.000000	MCE	PF02470	1	1.000000	1.000	0.667	6.5		Hp
Ribosomal_S12	PF00164	5	1.000000	DUF150	PF02576	1	1.000000	1.000	0.667	6.5		Hp
Ribosomal_L16	PF00252	3	1.333330	DUF150	PF02576	1	1.000000	1.000	0.667	6.5		Hp
MCE	PF02470	1	1.000000	DUF150	PF02576	1	1.000000	1.000	0.667	6.5		Hp
Mur_ligase_C	PF02875	1	1.000000	MCE	PF02470	1	1.000000	1.000	0.667	6.5		Hp
PolyA_pol	PF01743	2	2.500000	OMPdecase	PF00215	2	2.500000	1.000	0.667	6.5		Hp
fn3	PF00041	76	6.407900	DUF150	PF02576	1	1.000000	1.000	0.667	6.5		Hp
ATP-synt_J	PF04911	1	1.000000	ATP-synt_G	PF04718	1	1.000000	1.000	0.667	6.5		Sc
Pfam-B_67384	PB067384	1	1.000000	Mt_ATP-synt_B	PF05405	3	1.666670	1.000	0.667	6.5		Sc
DUF28	PF01709	3	1.000000	DUF150	PF02576	1	1.000000	1.000	0.667	6.5		Hp
Thy1	PF02511	1	1.000000	Ribonuc_L-PSP	PF01042	3	1.000000	1.000	0.667	6.5		Hp
PRAI	PF00697	1	1.000000	Pfam-B_40954	PB040954	1	1.000000	1.000	0.667	6.5		Sc
SLT	PF01464	1	1.000000	Pfam-B_94511	PB094511	1	1.000000	1.000	0.667	6.5		Hp
TIM	PF00121	3	1.000000	OEP	PF02321	2	1.500000	1.000	0.667	6.5		Hp
UreD	PF01774	1	1.000000	RNA_pol_Rpb6	PF01192	4	1.000000	1.000	0.667	6.5		Hp
CHD5	PF04420	1	1.000000	ArsA_ATPase	PF02374	4	1.000000	1.000	0.667	6.5		Sc
Ribosomal_L34	PF00468	2	1.000000	COG6	PF06419	2	1.000000	1.000	0.667	6.5		Sc
Thy1	PF02511	1	1.000000	Cpn60_TCP1	PF00118	24	1.500000	1.000	0.667	6.5		Hp
Sec62	PF03839	1	1.000000	Pfam-B_61223	PB061223	1	1.000000	1.000	0.667	6.5		Sc
Paf1	PF03985	2	1.000000	Leo1	PF04004	3	1.333330	1.000	0.667	6.5		Sc
Pfam-B_94093	PB094093	2	2.500000	Chorismate_synt	PF01264	1	1.000000	1.000	0.667	6.5		Sc
RRS1	PF04939	2	1.000000	Ebp2	PF05890	1	1.000000	1.000	0.667	6.5		Sc
Elongin_A	PF06881	2	3.000000	Ebp2	PF05890	1	1.000000	1.000	0.667	6.5		Sc
PEX11	PF05648	1	1.000000	PEX11	PF05648	1	1.000000	1.000	0.667	6.5		Sc
V-SNARE	PF05008	5	1.000000	Pfam-B_21986	PB021986	1	1.000000	1.000	0.667	6.5		Ce
Pfam-B_5052	PB005052	2	1.000000	Pfam-B_22423	PB022423	1	1.000000	1.000	0.667	6.5		Ce
Pfam-B_44735	PB044735	1	1.000000	Elongin_A	PF06881	2	3.000000	1.000	0.667	6.5		Sc
Pfam-B_88416	PB088416	1	1.000000	COG6	PF06419	2	1.000000	1.000	0.667	6.5		Sc
COX4	PF02936	2	1.000000	CHL4	PF05238	1	1.000000	1.000	0.667	6.5		Sc
PHO4	PF01384	1	1.000000	Gpi16	PF04113	1	1.000000	1.000	0.667	6.5		Sc
Fibrillarin	PF01269	4	1.000000	eIF-6	PF01912	1	1.000000	1.000	0.667	6.5		Sc
Glyco_hydro_32	PF00251	1	1.000000	ArsA_ATPase	PF02374	4	1.000000	1.000	0.667	6.5		Sc
Nrap	PF03813	1	1.000000	Bystin	PF05291	2	1.000000	1.000	0.667	6.5		Sc
Pfam-B_14022	PB014022	2	2.500000	Nrap	PF03813	1	1.000000	1.000	0.667	6.5		Sc
ATP-synt_B	PF00430	1	1.000000	ATP-synt_A	PF00119	1	1.000000	1.000	0.667	6.5		Ec
Nop14	PF04147	1	1.000000	Bystin	PF05291	2	1.000000	1.000	0.667	6.5		Sc
Pfam-B_71132	PB071132	1	1.000000	NAPRTase	PF04095	1	1.000000	1.000	0.667	6.5		Sc
RRN3	PF05327	1	1.000000	HMG_CoA_synt	PF01154	2	1.000000	1.000	0.667	6.5		Sc
Pfam-B_71124	PB071124	1	1.000000	eIF-6	PF01912	1	1.000000	1.000	0.667	6.5		Sc
Nrap	PF03813	1	1.000000	Elongin_A	PF06881	2	3.000000	1.000	0.667	6.5		Sc
Pfam-B_90255	PB090255	1	1.000000	Iron_permease	PF04120	1	1.000000	1.000	0.667	6.5		Sc
ALAD	PF00490	1	1.000000	ALAD	PF00490	1	1.000000	1.000	0.667	6.5	x 	Sc
Transaldolase	PF00923	4	1.000000	Esterase	PF00756	1	1.000000	1.000	0.667	6.5		Sc
Pfam-B_12565	PB012565	1	1.000000	HMG_CoA_synt	PF01154	2	1.000000	1.000	0.667	6.5		Sc
Ribosomal_L31e	PF01198	2	1.000000	Pfam-B_84181	PB084181	1	1.000000	1.000	0.667	6.5		Sc
Ribosomal_S6	PF01250	2	1.500000	Ribosomal_S15	PF00312	5	1.600000	1.000	0.667	6.5	x 	Ts
LT-IIB	PF06453	1	1.000000	Enterotoxin_a	PF01375	2	1.000000	1.000	0.667	6.5	x 	Ec
Pfam-B_102107	PB102107	1	1.000000	eIF-6	PF01912	1	1.000000	1.000	0.667	6.5		Sc
Vps35	PF03635	1	1.000000	Vps26	PF03643	1	1.000000	1.000	0.667	6.5		Sc
Pfam-B_99707	PB099707	1	1.000000	CAP	PF01213	2	1.000000	1.000	0.667	6.5		Sc
SRP9	PF05486	2	1.000000	SRP14	PF02290	3	1.000000	1.000	0.667	6.5	x 	Hs
SPC25	PF06703	2	1.000000	APG12	PF04110	1	1.000000	1.000	0.667	6.5		Sc
Sas10_Utp3	PF04000	2	2.500000	ERG4_ERG24	PF01222	2	2.000000	1.000	0.667	6.5		Sc
Ubiq_cyt_C_chap	PF03981	1	1.000000	Nucleopor_Nup85	PF07575	1	1.000000	1.000	0.667	6.5		Sc
Enterotoxin_b	PF01376	1	1.000000	Enterotoxin_a	PF01375	2	1.000000	1.000	0.667	6.5	x 	Vc
Pfam-B_95762	PB095762	1	1.000000	PET122	PF05476	1	1.000000	1.000	0.667	6.5		Sc
Sas10_Utp3	PF04000	2	2.500000	GPI2	PF06432	1	1.000000	1.000	0.667	6.5		Sc
Nucleopor_Nup85	PF07575	1	1.000000	Ferrochelatase	PF00762	2	1.000000	1.000	0.667	6.5		Sc
NHase_beta	PF02211	1	1.000000	NHase_alpha	PF02979	1	1.000000	1.000	0.667	6.5	x 	Rs
Pfam-B_95762	PB095762	1	1.000000	Pfam-B_73968	PB073968	1	1.000000	1.000	0.667	6.5		Sc
Nrap	PF03813	1	1.000000	Mpp10	PF04006	1	1.000000	1.000	0.667	6.5		Sc
TFIIA	PF03153	2	1.000000	KRE9	PF05390	1	1.000000	1.000	0.667	6.5		Sc
Nrap	PF03813	1	1.000000	Fibrillarin	PF01269	4	1.000000	1.000	0.667	6.5		Sc
SIN1	PF05422	1	1.000000	Ala_racemase_N	PF01168	2	1.000000	1.000	0.667	6.5		Sc
Sas10_Utp3	PF04000	2	2.500000	Pfam-B_82684	PB082684	1	1.000000	1.000	0.667	6.5		Sc
Nrap	PF03813	1	1.000000	Nop14	PF04147	1	1.000000	1.000	0.667	6.5		Sc
STE2	PF02116	1	1.000000	Pfam-B_40954	PB040954	1	1.000000	1.000	0.667	6.5		Sc
Pfam-B_57712	PB057712	1	1.000000	Pfam-B_371	PB000371	4	1.500000	1.000	0.667	6.5		Sc
SLT_beta	PF02258	1	1.000000	RIP	PF00161	1	1.000000	1.000	0.667	6.5	x 	Sd
Pfam-B_71124	PB071124	1	1.000000	Elongin_A	PF06881	2	3.000000	1.000	0.667	6.5		Sc
Sas10_Utp3	PF04000	2	2.500000	Mpp10	PF04006	1	1.000000	1.000	0.667	6.5		Sc
Mpp10	PF04006	1	1.000000	Bystin	PF05291	2	1.000000	1.000	0.667	6.5		Sc
DNase_II	PF03265	1	1.000000	Bestrophin	PF01062	1	1.000000	1.000	0.667	6.5		Dm
HTH_3	PF01381	2	1.500000	DNA_pol_alpha_B	PF04058	2	1.000000	1.000	0.667	6.5		Dm
HlyIII	PF03006	2	1.000000	Bcl-2	PF00452	9	2.444440	1.000	0.667	6.5		Dm
SH3BP5	PF05276	1	1.000000	BAF	PF02961	1	1.000000	1.000	0.667	6.5		Dm
Pfam-B_98245	PB098245	1	1.000000	Menin	PF05053	1	1.000000	1.000	0.667	6.5		Hs
PTPS	PF01242	2	1.000000	Nitroreductase	PF00881	5	1.200000	1.000	0.667	6.5		Dm
Iron_permease	PF04120	1	1.000000	Ala_racemase_N	PF01168	2	1.000000	1.000	0.667	6.5		Sc
vATP-synt_AC39	PF01992	2	1.000000	Pfam-B_72492	PB072492	1	1.000000	1.000	0.667	6.5		Sc
Pfam-B_72492	PB072492	1	1.000000	Pfam-B_13964	PB013964	1	1.000000	1.000	0.667	6.5		Sc
RecA	PF00154	1	1.000000	DinI	PF06183	1	1.000000	1.000	0.667	6.5		Ec
LTV	PF04180	2	1.000000	Bystin	PF05291	2	1.000000	1.000	0.667	6.5		Sc
Esterase	PF00756	1	1.000000	COQ7	PF03232	2	1.000000	1.000	0.667	6.5		Sc
TatD_DNase	PF01026	1	1.000000	Peptidase_S51	PF03575	1	1.000000	1.000	0.667	6.5		Dm
Lum_binding	PF00677	1	1.000000	Lum_binding	PF00677	1	1.000000	1.000	0.667	6.5	x 	Ec
Trp_repressor	PF01371	1	1.000000	Trp_repressor	PF01371	1	1.000000	1.000	0.667	6.5	x 	Ec
Pfam-B_6700	PB006700	1	1.000000	Pfam-B_6700	PB006700	1	1.000000	1.000	0.667	6.5		Ec
MscL	PF01741	1	1.000000	MscL	PF01741	1	1.000000	1.000	0.667	6.5	x 	Ec
Sdh_cyt	PF01127	4	1.000000	Pfam-B_6700	PB006700	1	1.000000	1.000	0.667	6.5		Ec
SecB	PF02556	1	1.000000	SecB	PF02556	1	1.000000	1.000	0.667	6.5	x 	Ec
Ribosomal_S10	PF00338	5	1.000000	NusB	PF01029	2	1.000000	1.000	0.667	6.5		Ec
MetJ	PF01340	1	1.000000	MetJ	PF01340	1	1.000000	1.000	0.667	6.5	x 	Ec
LamB	PF02264	1	1.000000	LamB	PF02264	1	1.000000	1.000	0.667	6.5	x 	Ec
Multi_Drug_Res	PF00893	1	1.000000	Multi_Drug_Res	PF00893	1	1.000000	1.000	0.667	6.5	x 	Ec
EcoRI	PF02963	1	1.000000	EcoRI	PF02963	1	1.000000	1.000	0.667	6.5		Ec
OSCP	PF00213	2	1.000000	ATP-synt_B	PF00430	1	1.000000	1.000	0.667	6.5		Ec
AsnC_trans_reg	PF01037	1	1.000000	AsnC_trans_reg	PF01037	1	1.000000	1.000	0.667	6.5		Ec
Fumarate_red_D	PF02313	1	1.000000	Fumarate_red_C	PF02300	1	1.000000	1.000	0.667	6.5	x 	Ec
SeqA	PF03925	1	1.000000	SeqA	PF03925	1	1.000000	1.000	0.667	6.5	x 	Ec
ArsB	PF02040	1	1.000000	ArsA_ATPase	PF02374	4	1.000000	1.000	0.667	6.5		Ec
Pfam-B_498	PB000498	2	1.000000	MobB	PF03205	1	1.000000	1.000	0.667	6.5		Ec
LacY_symp	PF01306	1	1.000000	LacY_symp	PF01306	1	1.000000	1.000	0.667	6.5	x 	Ec
ArsD	PF06953	1	1.000000	ArsD	PF06953	1	1.000000	1.000	0.667	6.5		Ec
CheZ	PF04344	1	1.000000	CheZ	PF04344	1	1.000000	1.000	0.667	6.5		Ec
Na_H_antiport_1	PF06965	1	1.000000	Na_H_antiport_1	PF06965	1	1.000000	1.000	0.667	6.5		Ec
RecA	PF00154	1	1.000000	RecA	PF00154	1	1.000000	1.000	0.667	6.5	x 	Ec
TraK	PF06586	1	1.000000	Pfam-B_30225	PB030225	1	1.000000	1.000	0.667	6.5		Ec
RelB	PF04221	1	1.000000	Plasmid_stabil	PF05016	1	1.000000	1.000	0.667	6.5		Ec
DHDPS	PF00701	1	1.000000	DHDPS	PF00701	1	1.000000	1.000	0.667	6.5	x 	Ec
FMN_red	PF03358	1	1.000000	FMN_red	PF03358	1	1.000000	1.000	0.667	6.5		Ec
Pfam-B_78910	PB078910	1	1.000000	PAXNEB	PF05625	2	1.500000	1.000	0.667	6.5		Sc
ATP-synt_B	PF00430	1	1.000000	ATP-synt_B	PF00430	1	1.000000	1.000	0.667	6.5		Ec
HCaRG	PF07258	1	1.000000	Endosulfine	PF04667	2	1.000000	1.000	0.667	6.5		Dm
Pfam-B_26595	PB026595	1	1.000000	Pfam-B_21150	PB021150	1	1.000000	1.000	0.667	6.5		Dm
Ribosomal_L32e	PF01655	3	1.000000	Pellino	PF04710	1	1.000000	1.000	0.667	6.5		Dm
RusA	PF05866	1	1.000000	RusA	PF05866	1	1.000000	1.000	0.667	6.5	x 	Ec
CK_II_beta	PF01214	6	1.000000	4F5	PF04419	1	1.000000	1.000	0.667	6.5		Dm
Pfam-B_21150	PB021150	1	1.000000	Pfam-B_17162	PB017162	1	1.000000	1.000	0.667	6.5		Dm
CopC	PF04234	1	1.000000	CopC	PF04234	1	1.000000	1.000	0.667	6.5	x 	Ec
SURF4	PF02077	2	1.000000	MAT_Alpha1	PF04769	1	1.000000	1.000	0.667	6.5		Sc
Ins_element1	PF03811	1	1.000000	Ins_element1	PF03811	1	1.000000	1.000	0.667	6.5		Ec
Fumarate_red_D	PF02313	1	1.000000	Fumarate_red_D	PF02313	1	1.000000	1.000	0.667	6.5	x 	Ec
MobB	PF03205	1	1.000000	MobB	PF03205	1	1.000000	1.000	0.667	6.5	x 	Ec
ThiS	PF02597	1	1.000000	MoaE	PF02391	3	1.666670	1.000	0.667	6.5	x 	Ec
ATP-synt_C	PF00137	10	1.300000	ATP-synt_B	PF00430	1	1.000000	1.000	0.667	6.5		Ec
Pfam-B_28222	PB028222	1	1.000000	CK_II_beta	PF01214	6	1.000000	1.000	0.667	6.5		Dm
UPF0240	PF06784	1	1.000000	Cys_Met_Meta_PP	PF01053	9	1.333330	1.000	0.667	6.5		Dm
Pfam-B_32333	PB032333	1	1.000000	Pfam-B_28191	PB028191	1	1.000000	1.000	0.667	6.5		Dm
Pfam-B_287	PB000287	1	1.000000	Pfam-B_11338	PB011338	2	1.000000	1.000	0.667	6.5		Dm
Pfam-B_21793	PB021793	1	1.000000	A_deamin	PF02137	2	1.500000	1.000	0.667	6.5		Dm
Tctex-1	PF03645	2	1.000000	Pfam-B_10432	PB010432	1	1.000000	1.000	0.667	6.5		Dm
Tctex-1	PF03645	2	1.000000	Pfam-B_17755	PB017755	1	1.000000	1.000	0.667	6.5		Dm
IF4E	PF01652	5	1.000000	eIF_4EBP	PF05456	2	1.000000	1.000	0.667	6.5		Dm
Pfam-B_8261	PB008261	1	1.000000	Pfam-B_10735	PB010735	1	1.000000	1.000	0.667	6.5		Dm
Pfam-B_21150	PB021150	1	1.000000	Pfam-B_14822	PB014822	1	1.000000	1.000	0.667	6.5		Dm
UPF0240	PF06784	1	1.000000	Prenyltrans	PF00432	7	1.571430	1.000	0.667	6.5		Dm
Vps52	PF04129	3	1.333330	UPF0184	PF03670	1	1.000000	1.000	0.667	6.5		Dm
UPF0121	PF03661	2	1.000000	Pfam-B_81034	PB081034	1	1.000000	1.000	0.667	6.5		Dm
Pfam-B_11772	PB011772	3	2.000000	Pfam-B_11379	PB011379	1	1.000000	1.000	0.667	6.5		Dm
ODC_AZ	PF02100	2	1.000000	Adenylsucc_synt	PF00709	3	1.000000	1.000	0.667	6.5		Dm
Pfam-B_17923	PB017923	2	2.500000	ChaC	PF04752	2	1.000000	1.000	0.667	6.5		Dm
V-ATPase_G	PF03179	2	1.000000	p25-alpha	PF05517	1	1.000000	1.000	0.667	6.5		Dm
Syndecan	PF01034	2	1.000000	SOH1	PF05669	2	1.000000	1.000	0.667	6.5		Dm
Ribosomal_S26e	PF01283	3	1.000000	ODC_AZ	PF02100	2	1.000000	1.000	0.667	6.5		Dm
Ribosomal_L15e	PF00827	2	1.000000	Pfam-B_9713	PB009713	1	1.000000	1.000	0.667	6.5		Dm
F_actin_cap_B	PF01115	3	1.000000	Chorion_S16	PF05836	1	1.000000	1.000	0.667	6.5		Dm
Ribosomal_L14	PF00238	6	1.000000	Pfam-B_10735	PB010735	1	1.000000	1.000	0.667	6.5		Dm
TFIIA	PF03153	2	1.000000	Ribosomal_L22e	PF01776	1	1.000000	1.000	0.667	6.5		Dm
Pfam-B_45339	PB045339	1	1.000000	Cation_efflux	PF01545	4	1.250000	1.000	0.667	6.5		Dm
SAP18	PF06487	1	1.000000	ChaC	PF04752	2	1.000000	1.000	0.667	6.5		Dm
p25-alpha	PF05517	1	1.000000	MAGSP	PF03082	1	1.000000	1.000	0.667	6.5		Dm
Pfam-B_6525	PB006525	2	1.000000	Pfam-B_56361	PB056361	1	1.000000	1.000	0.667	6.5		Dm
Uricase	PF01014	1	1.000000	ODC_AZ	PF02100	2	1.000000	1.000	0.667	6.5		Dm
RNA_pol_Rpc34	PF05158	2	1.000000	Pfam-B_17923	PB017923	2	2.500000	1.000	0.667	6.5		Dm
RNA_pol_Rpb4	PF03874	2	1.000000	Mt_ATP-synt_D	PF05873	2	1.000000	1.000	0.667	6.5		Dm
vATP-synt_AC39	PF01992	2	1.000000	Pfam-B_42561	PB042561	1	1.000000	1.000	0.667	6.5		Dm
HABP4_PAI-RBP1	PF04774	1	1.000000	Cys_rich_FGFR	PF00839	3	2.666670	1.000	0.667	6.5		Dm
RNA_pol_Rpc34	PF05158	2	1.000000	BRICHOS	PF04089	1	1.000000	1.000	0.667	6.5		Dm
Pfam-B_9713	PB009713	1	1.000000	ArsA_ATPase	PF02374	4	1.000000	1.000	0.667	6.5		Dm
Pfam-B_5518	PB005518	1	1.000000	Pfam-B_5518	PB005518	1	1.000000	1.000	0.667	6.5		Dm
Pfam-B_5083	PB005083	2	1.000000	Alpha-2-MRAP_C	PF06401	1	1.000000	1.000	0.667	6.5		Dm
Ribosomal_L35Ae	PF01247	1	1.000000	DUF101	PF01951	1	1.000000	1.000	0.667	6.5		Dm
Ribosomal_L22e	PF01776	1	1.000000	Ribosomal_L22e	PF01776	1	1.000000	1.000	0.667	6.5		Dm
Pfam-B_8261	PB008261	1	1.000000	IF4E	PF01652	5	1.000000	1.000	0.667	6.5		Dm
MAGSP	PF03082	1	1.000000	HlyIII	PF03006	2	1.000000	1.000	0.667	6.5		Dm
Ribosomal_S11	PF00411	2	1.000000	Pfam-B_12534	PB012534	1	1.000000	1.000	0.667	6.5		Dm
Pfam-B_21793	PB021793	1	1.000000	Pfam-B_12534	PB012534	1	1.000000	1.000	0.667	6.5		Dm
SAP18	PF06487	1	1.000000	Reticulon	PF02453	2	3.000000	1.000	0.667	6.5		Dm
Pfam-B_8261	PB008261	1	1.000000	ENT	PF03735	1	1.000000	1.000	0.667	6.5		Dm
Pfam-B_972	PB000972	2	1.500000	Pfam-B_17219	PB017219	2	1.500000	1.000	0.667	6.5		Dm
Profilin	PF00235	3	1.000000	Pfam-B_17219	PB017219	2	1.500000	1.000	0.667	6.5		Dm
ENTH	PF01417	4	1.750000	Alpha-2-MRAP_C	PF06401	1	1.000000	1.000	0.667	6.5		Dm
Prenyltrans	PF00432	7	1.571430	G_glu_transpept	PF01019	1	1.000000	1.000	0.667	6.5		Dm
Pfam-B_21150	PB021150	1	1.000000	Nsp1_C	PF05064	3	3.000000	1.000	0.667	6.5		Dm
vATP-synt_E	PF01991	3	1.000000	DUF833	PF05742	1	1.000000	1.000	0.667	6.5		Dm
vATP-synt_E	PF01991	3	1.000000	DIRP	PF06584	1	1.000000	1.000	0.667	6.5		Dm
DUF833	PF05742	1	1.000000	Cys_Met_Meta_PP	PF01053	9	1.333330	1.000	0.667	6.5		Dm
SCP	PF00188	11	1.545450	Mito_carr	PF00153	32	1.250000	0.017	0.026	6.5		Dm
TB2_DP1_HVA22	PF03134	6	1.500000	Pex24p	PF06398	3	1.333330	0.667	0.533	6.5		Sc
Cofilin_ADF	PF00241	9	1.888890	CAP	PF01213	2	1.000000	0.667	0.532	6.5		Sc
Trypsin	PF00089	46	1.695650	Tektin	PF03148	3	1.000000	0.017	0.025	6.5		Dm
Pfam-B_18104	PB018104	1	1.000000	Cofilin_ADF	PF00241	9	1.888890	0.667	0.529	6.4		Sc
RNase_PH	PF01138	13	2.692310	Pfam-B_760	PB000760	5	1.600000	0.577	0.314	6.4		Dm, Sc
zf-C2H2	PF00096	255	2.450980	GoLoco	PF02188	5	3.200000	0.017	0.013	6.4		Dm
Pfam-B_4884	PB004884	3	1.333330	LSM	PF01423	33	1.030300	0.067	0.079	6.4		Sc
Ribonuc_red_sm	PF00268	10	1.500000	P53	PF00870	3	2.333330	0.500	0.444	6.4		Hs
Pfam-B_7714	PB007714	1	2.000000	efhand	PF00036	90	2.788890	0.038	0.055	6.4		Dm
MttA_Hcf106	PF02416	2	2.000000	MttA_Hcf106	PF02416	2	2.000000	0.750	0.515	6.3		Ec
Y_phosphatase	PF00102	18	5.277780	Pfam-B_80761	PB080761	1	2.000000	0.667	0.585	6.3		Sc
Tektin	PF03148	3	1.000000	Pfam-B_5700	PB005700	1	2.000000	0.667	0.597	6.3		Dm
PX	PF00787	23	3.086960	Hrf1	PF03878	1	1.000000	0.222	0.252	6.3		Sc
AIRC	PF00731	5	2.200000	AIRC	PF00731	5	2.200000	0.571	0.387	6.3	x 	Ce, Dm, Ec, Sc
Pkinase	PF00069	399	3.734340	Pfam-B_19899	PB019899	1	4.000000	0.042	0.053	6.3		Ce
HLH	PF00010	61	3.098360	HLH	PF00010	61	3.098360	0.044	0.004	6.2	x 	Dh, Dm, Hs, Mm, Sc
TFIID_20kDa	PF03847	5	1.400000	TBP	PF00352	5	2.200000	0.600	0.427	6.2		Dm, Hs, Sc
eIF-6	PF01912	1	1.000000	Brix	PF04427	8	1.875000	0.500	0.378	6.2		Sc
Pfam-B_54518	PB054518	1	3.000000	Pfam-B_30368	PB030368	3	1.000000	0.667	0.596	6.2		Ce
MoaE	PF02391	3	1.666670	MoaE	PF02391	3	1.666670	0.667	0.500	6.2	x 	Ec, Hp
TFIID-31kDa	PF02291	4	1.250000	Pfam-B_62736	PB062736	2	1.000000	0.500	0.500	6.2		Sc
Ribosomal_S28e	PF01200	1	1.000000	Pfam-B_62736	PB062736	2	1.000000	0.500	0.500	6.2		Sc
OSCP	PF00213	2	1.000000	ATP-synt	PF00231	4	1.000000	0.500	0.500	6.2		Ec
Pfam-B_75870	PB075870	1	1.000000	Aldose_epim	PF01263	2	1.500000	0.500	0.500	6.2		Sc
RNA_pol_Rpc4	PF05132	2	1.000000	RNA_pol_Rpc34	PF05158	2	1.000000	0.500	0.500	6.2		Sc
G10	PF01125	1	1.000000	Formyl_trans_N	PF00551	4	1.750000	0.500	0.500	6.2		Sc
SMC_N	PF02463	12	9.250000	RecO	PF02565	1	1.000000	0.500	0.500	6.2		Ec
IF4E	PF01652	5	1.000000	CSE2	PF07544	2	1.500000	0.500	0.500	6.2		Sc
Pfam-B_75870	PB075870	1	1.000000	Pfam-B_64692	PB064692	2	1.000000	0.500	0.500	6.2		Sc
Pfam-B_80785	PB080785	1	1.000000	Pfam-B_64692	PB064692	2	1.000000	0.500	0.500	6.2		Sc
SUN	PF03856	2	1.500000	Pfam-B_75870	PB075870	1	1.000000	0.500	0.500	6.2		Sc
SOH1	PF05669	2	1.000000	Pfam-B_62736	PB062736	2	1.000000	0.500	0.500	6.2		Sc
Pfam-B_46575	PB046575	2	1.500000	Pfam-B_12286	PB012286	3	1.000000	0.500	0.500	6.2		Sc
MAD	PF05557	2	2.000000	MAD	PF05557	2	2.000000	0.500	0.500	6.2		Sc
Pfam-B_79355	PB079355	1	1.000000	G-alpha	PF00503	11	1.000000	0.500	0.500	6.2		Sc
Pfam-B_75870	PB075870	1	1.000000	Amidase	PF01425	6	2.166670	0.500	0.500	6.2		Sc
Pfam-B_75870	PB075870	1	1.000000	CK_II_beta	PF01214	6	1.000000	0.500	0.500	6.2		Sc
Pfam-B_92937	PB092937	2	1.000000	MAP1_LC3	PF02991	5	1.000000	0.500	0.500	6.2		Sc
PBP	PF01161	6	1.000000	DUF19	PF01579	4	1.750000	0.500	0.500	6.2		Sc
Ppx-GppA	PF02541	2	1.500000	14-3-3	PF00244	12	1.000000	0.500	0.500	6.2		Sc
Pfam-B_87329	PB087329	2	1.000000	Nop52	PF05997	2	2.000000	0.500	0.500	6.2		Sc
Pfam-B_87329	PB087329	2	1.000000	Pfam-B_103098	PB103098	1	1.000000	0.500	0.500	6.2		Sc
Pfam-B_75870	PB075870	1	1.000000	Pfam-B_6775	PB006775	3	3.000000	0.500	0.500	6.2		Sc
SOH1	PF05669	2	1.000000	AATase	PF07247	2	1.000000	0.500	0.500	6.2		Sc
Yippee	PF03226	2	1.000000	F_actin_cap_B	PF01115	3	1.000000	0.500	0.500	6.2		Sc
SOH1	PF05669	2	1.000000	Pfam-B_8183	PB008183	2	1.000000	0.500	0.500	6.2		Sc
TBP	PF00352	5	2.200000	Pfam-B_62736	PB062736	2	1.000000	0.500	0.500	6.2		Sc
Pfam-B_75141	PB075141	1	1.000000	CKS	PF01111	4	1.000000	0.500	0.500	6.2		Ce
Pfam-B_28551	PB028551	1	1.000000	Gp-FAR-1	PF05823	2	1.000000	0.500	0.500	6.2		Ce
eIF-1a	PF01176	1	1.000000	BIR	PF00653	6	3.500000	0.500	0.500	6.2		Ce
ER	PF01133	2	1.000000	CHCH	PF06747	6	1.500000	0.500	0.500	6.2		Ce
Pfam-B_16701	PB016701	1	1.000000	HORMA	PF02301	6	1.166670	0.500	0.500	6.2		Ce
Pfam-B_86718	PB086718	1	1.000000	HORMA	PF02301	6	1.166670	0.500	0.500	6.2		Ce
YL1	PF05764	1	1.000000	SDF	PF00375	2	1.000000	0.500	0.500	6.2		Ce
ER	PF01133	2	1.000000	ER	PF01133	2	1.000000	0.500	0.500	6.2		Ce
Tetraspannin	PF00335	10	1.100000	Pfam-B_8162	PB008162	1	1.000000	0.500	0.500	6.2		Ce
PDCD9	PF07147	1	1.000000	HORMA	PF02301	6	1.166670	0.500	0.500	6.2		Ce
vATP-synt_E	PF01991	3	1.000000	Peptidase_M18	PF02127	2	1.000000	0.500	0.500	6.2		Sc
Pfam-B_52661	PB052661	2	1.000000	Pfam-B_30202	PB030202	1	1.000000	0.500	0.500	6.2		Sc
Pfam-B_52661	PB052661	2	1.000000	Pfam-B_41795	PB041795	1	1.000000	0.500	0.500	6.2		Sc
Rad1	PF02144	2	1.500000	Rad1	PF02144	2	1.500000	0.500	0.500	6.2		Sc
Ribosomal_L39	PF00832	2	1.000000	Pfam-B_52661	PB052661	2	1.000000	0.500	0.500	6.2		Sc
SUI1	PF01253	4	1.750000	Fe-ADH	PF00465	3	2.000000	0.500	0.500	6.2		Sc
UPF0183	PF03676	1	1.000000	IF-2B	PF01008	7	1.000000	0.500	0.500	6.2		Ce
vATP-synt_AC39	PF01992	2	1.000000	Pfam-B_71129	PB071129	2	1.000000	0.500	0.500	6.2		Sc
vATP-synt_AC39	PF01992	2	1.000000	Pfam-B_75108	PB075108	2	1.500000	0.500	0.500	6.2		Sc
Yip1	PF04893	4	1.000000	DUF846	PF05832	1	1.000000	0.500	0.500	6.2		Sc
vATP-synt_AC39	PF01992	2	1.000000	ICL	PF00463	4	1.250000	0.500	0.500	6.2		Sc
Vps52	PF04129	3	1.333330	vATP-synt_AC39	PF01992	2	1.000000	0.500	0.500	6.2		Sc
TRAPP_Bet3	PF04051	4	1.000000	Pfam-B_73151	PB073151	1	1.000000	0.500	0.500	6.2		Sc
vATP-synt_AC39	PF01992	2	1.000000	Nop52	PF05997	2	2.000000	0.500	0.500	6.2		Sc
vATP-synt_E	PF01991	3	1.000000	vATP-synt_AC39	PF01992	2	1.000000	0.500	0.500	6.2		Sc
Pfam-B_5433	PB005433	3	1.000000	Gpi16	PF04113	1	1.000000	0.500	0.500	6.2		Sc
Pfam-B_5433	PB005433	3	1.000000	C1D	PF07493	1	1.000000	0.500	0.500	6.2		Sc
Vps35	PF03635	1	1.000000	Pfam-B_5898	PB005898	5	2.000000	0.500	0.500	6.2		Sc
Vps26	PF03643	1	1.000000	Glyco_hydro_47	PF01532	4	1.250000	0.500	0.500	6.2		Sc
NDK	PF00334	4	1.500000	DUF572	PF04502	2	1.000000	0.500	0.500	6.2		Sc
Pfam-B_37571	PB037571	1	1.000000	ATP_bind_1	PF03029	5	1.000000	0.500	0.500	6.2		Sc
SDF	PF00375	2	1.000000	Cpn60_TCP1	PF00118	24	1.500000	0.500	0.500	6.2		Ce
Transthyretin	PF00576	2	1.000000	Transthyretin	PF00576	2	1.000000	0.500	0.500	6.2	x 	Ce
SKIP_SNW	PF02731	3	2.000000	DUF572	PF04502	2	1.000000	0.500	0.500	6.2		Sc
Pfam-B_62736	PB062736	2	1.000000	CAF1	PF04857	4	1.250000	0.500	0.500	6.2		Sc
vATP-synt_AC39	PF01992	2	1.000000	ATP-synt_F	PF01990	3	1.000000	0.500	0.500	6.2		Sc
Pterin_4a	PF01329	2	1.000000	Pterin_4a	PF01329	2	1.000000	0.500	0.500	6.2	x 	Sc
P21-Arc	PF04062	2	1.000000	ARPC4	PF05856	2	1.000000	0.500	0.500	6.2		Sc
Suf	PF05843	2	2.000000	Fip1	PF05182	2	1.000000	0.500	0.500	6.2		Sc
HIG_1_N	PF04588	2	1.500000	Fip1	PF05182	2	1.000000	0.500	0.500	6.2		Sc
Pfam-B_18104	PB018104	1	1.000000	Oxidored_FMN	PF00724	4	1.500000	0.500	0.500	6.2		Sc
TFIID-18kDa	PF02269	5	1.400000	Bromo_TP	PF07524	1	1.000000	0.500	0.500	6.2		Sc
Sod_Cu	PF00080	4	1.750000	DUF572	PF04502	2	1.000000	0.500	0.500	6.2		Sc
Saccharop_dh	PF03435	2	2.000000	DUF343	PF03966	3	1.000000	0.500	0.500	6.2		Sc
TFIIF_beta	PF02270	1	1.000000	Pfam-B_5433	PB005433	3	1.000000	0.500	0.500	6.2		Sc
V-ATPase_G	PF03179	2	1.000000	ATP-synt_F	PF01990	3	1.000000	0.500	0.500	6.2		Sc
PRA1	PF03208	2	1.000000	PRA1	PF03208	2	1.000000	0.500	0.500	6.2		Sc
Pfam-B_38644	PB038644	2	1.000000	DREV	PF05219	1	1.000000	0.500	0.500	6.2		Ce
Pfam-B_10926	PB010926	2	1.000000	HSBP1	PF06825	2	1.000000	0.500	0.500	6.2		Ce
SNF5	PF04855	3	1.666670	Pfam-B_42139	PB042139	2	1.000000	0.500	0.500	6.2		Sc
Pfam-B_60635	PB060635	2	1.000000	Nup84_Nup100	PF04121	2	1.500000	0.500	0.500	6.2		Sc
Pfam-B_51549	PB051549	2	1.000000	GAL11	PF05397	1	1.000000	0.500	0.500	6.2		Sc
TFIIA	PF03153	2	1.000000	TBP	PF00352	5	2.200000	0.500	0.500	6.2	x 	Sc
STT3	PF02516	2	1.000000	OST3_OST6	PF04756	3	1.000000	0.500	0.500	6.2		Sc
OST3_OST6	PF04756	3	1.000000	DDOST_48kD	PF03345	2	1.000000	0.500	0.500	6.2		Sc
STT3	PF02516	2	1.000000	DDOST_48kD	PF03345	2	1.000000	0.500	0.500	6.2		Sc
Pfam-B_70733	PB070733	2	1.000000	Hist_deacetyl	PF00850	12	2.416670	0.500	0.500	6.2		Ce
Pfam-B_7031	PB007031	2	1.500000	Pfam-B_58381	PB058381	1	1.000000	0.500	0.500	6.2		Ce
Pex19	PF04614	2	1.500000	MAS20	PF02064	2	1.000000	0.500	0.500	6.2		Ce
Tom22	PF04281	1	1.000000	Porin_3	PF01459	7	1.000000	0.500	0.500	6.2		Sc
Pfam-B_73764	PB073764	1	1.000000	BAR	PF03114	6	2.166670	0.500	0.500	6.2		Sc
DUF343	PF03966	3	1.000000	ATP-synt_DE	PF00401	3	1.666670	0.500	0.500	6.2		Sc
Sec10	PF07393	3	1.000000	ATP-synt_DE	PF00401	3	1.666670	0.500	0.500	6.2		Sc
Sdh_cyt	PF01127	4	1.000000	Pfam-B_82072	PB082072	1	1.000000	0.500	0.500	6.2		Sc
Pfam-B_4884	PB004884	3	1.333330	Pfam-B_18104	PB018104	1	1.000000	0.500	0.500	6.2		Sc
PEMT	PF04191	1	1.000000	Cullin	PF00888	6	1.000000	0.500	0.500	6.2		Sc
PTA_PTB	PF01515	2	3.500000	PTA_PTB	PF01515	2	3.500000	0.500	0.500	6.2		Tm
Skb1	PF05185	2	1.000000	Skb1	PF05185	2	1.000000	0.500	0.500	6.2		Sc
COX5B	PF01215	2	1.500000	Carn_acyltransf	PF00755	6	1.500000	0.500	0.500	6.2		Sc
Ski_Sno	PF02437	1	1.000000	NAP	PF00956	5	1.000000	0.500	0.500	6.2		Ce
Ribosomal_S19e	PF01090	3	1.000000	Pfam-B_34461	PB034461	2	1.000000	0.500	0.500	6.2		Ce
OEP	PF02321	2	1.500000	NusB	PF01029	2	1.000000	0.500	0.500	6.2		Hp
ExbD	PF02472	4	1.000000	AmiS_UreI	PF02293	1	1.000000	0.500	0.500	6.2		Hp
Thy1	PF02511	1	1.000000	NifU	PF01106	2	2.000000	0.500	0.500	6.2		Hp
FlgH	PF02107	1	1.000000	AhpC-TSA	PF00578	9	1.666670	0.500	0.500	6.2		Hp
MS_channel	PF00924	2	1.500000	AhpC-TSA	PF00578	9	1.666670	0.500	0.500	6.2		Hp
ClpS	PF02617	2	1.500000	ClpS	PF02617	2	1.500000	0.500	0.500	6.2		Hp
Pfam-B_15942	PB015942	1	1.000000	Ferritin	PF00210	9	1.000000	0.500	0.500	6.2		Ce
Ribosomal_S17	PF00366	7	1.857140	DUF1448	PF07289	1	1.000000	0.500	0.500	6.2		Ce
Glyco_transf_11	PF01531	1	1.000000	CKS	PF01111	4	1.000000	0.500	0.500	6.2		Ce
Ribonuclease_P	PF00825	1	1.000000	PALP	PF00291	16	2.062500	0.500	0.500	6.2		Hp
NifU	PF01106	2	2.000000	MoCF_biosynth	PF00994	4	2.000000	0.500	0.500	6.2		Hp
Pfam-B_56253	PB056253	2	1.000000	DUF77	PF01910	1	1.000000	0.500	0.500	6.2		Sc
Pfam-B_35839	PB035839	2	1.500000	GrpE	PF01025	4	1.500000	0.500	0.500	6.2		Sc
TCTP	PF00838	3	1.000000	Pfam-B_35839	PB035839	2	1.500000	0.500	0.500	6.2		Sc
Pfam-B_60635	PB060635	2	1.000000	Pfam-B_100941	PB100941	1	1.000000	0.500	0.500	6.2		Sc
NifU	PF01106	2	2.000000	FHIPEP	PF00771	1	1.000000	0.500	0.500	6.2		Hp
GPI2	PF06432	1	1.000000	ELO	PF01151	4	1.000000	0.500	0.500	6.2		Sc
Pfam-B_13078	PB013078	3	1.000000	Elongin_A	PF06881	2	3.000000	0.500	0.500	6.2		Sc
Sec62	PF03839	1	1.000000	Glyco_transf_34	PF05637	2	1.000000	0.500	0.500	6.2		Sc
FBPase	PF00316	2	1.000000	FBPase	PF00316	2	1.000000	0.500	0.500	6.2	x 	Sc
Pfam-B_64421	PB064421	2	1.000000	Pfam-B_63937	PB063937	1	1.000000	0.500	0.500	6.2		Sc
PP-binding	PF00550	7	4.857140	DUF846	PF05832	1	1.000000	0.500	0.500	6.2		Sc
RIO1	PF01163	2	2.000000	Ribosomal_S3Ae	PF01015	1	1.000000	0.500	0.500	6.2		Sc
Ribosomal_S9	PF00380	4	1.750000	Ribosomal_L16	PF00252	3	1.333330	0.500	0.500	6.2		Hp
Evr1_Alr	PF04777	2	1.000000	ArsA_ATPase	PF02374	4	1.000000	0.500	0.500	6.2		Sc
Ribosomal_S21e	PF01249	2	1.000000	Ribosomal_S2	PF00318	5	1.200000	0.500	0.500	6.2		Ce
Vps26	PF03643	1	1.000000	Pfam-B_5898	PB005898	5	2.000000	0.500	0.500	6.2		Sc
Sas10_Utp3	PF04000	2	2.500000	Bac_rhodopsin	PF01036	2	1.000000	0.500	0.500	6.2		Sc
Pfam-B_68548	PB068548	2	1.000000	Pfam-B_67060	PB067060	1	1.000000	0.500	0.500	6.2		Sc
Ribosomal_L21p	PF00829	1	1.000000	Diphthamide_syn	PF01866	4	1.250000	0.500	0.500	6.2		Sc
Fibrillarin	PF01269	4	1.000000	Bystin	PF05291	2	1.000000	0.500	0.500	6.2		Sc
Pfam-B_13078	PB013078	3	1.000000	Nrap	PF03813	1	1.000000	0.500	0.500	6.2		Sc
Pfam-B_65177	PB065177	1	1.000000	14-3-3	PF00244	12	1.000000	0.500	0.500	6.2		Sc
Pfam-B_71129	PB071129	2	1.000000	ArsA_ATPase	PF02374	4	1.000000	0.500	0.500	6.2		Sc
Pfam-B_99075	PB099075	4	2.000000	Pfam-B_66380	PB066380	1	1.000000	0.500	0.500	6.2		Sc
Esterase	PF00756	1	1.000000	Bac_rhodopsin	PF01036	2	1.000000	0.500	0.500	6.2		Sc
PPTA	PF01239	6	2.166670	Pfam-B_25331	PB025331	1	1.000000	0.500	0.500	6.2		Sc
PP-binding	PF00550	7	4.857140	Pfam-B_57517	PB057517	1	1.000000	0.500	0.500	6.2		Sc
Pfam-B_77340	PB077340	1	1.000000	14-3-3	PF00244	12	1.000000	0.500	0.500	6.2		Sc
Ribosomal_L6e	PF01159	4	2.000000	Pfam-B_56415	PB056415	2	1.000000	0.500	0.500	6.2		Sc
Rhomboid	PF01694	2	3.000000	Gamma-BBH	PF03322	3	1.000000	0.500	0.500	6.2		Sc
V_ATPase_I	PF01496	5	1.000000	Pfam-B_81414	PB081414	1	1.000000	0.500	0.500	6.2		Sc
RNA_pol_N	PF01194	3	1.000000	Gamma-BBH	PF03322	3	1.000000	0.500	0.500	6.2		Sc
Ribosomal_S2	PF00318	5	1.200000	Pfam-B_70121	PB070121	1	1.000000	0.500	0.500	6.2		Sc
MIP	PF00230	5	1.800000	Cornichon	PF03311	1	1.000000	0.500	0.500	6.2		Sc
Fibrillarin	PF01269	4	1.000000	Elongin_A	PF06881	2	3.000000	0.500	0.500	6.2		Sc
Pfam-B_55902	PB055902	2	1.000000	MAS20	PF02064	2	1.000000	0.500	0.500	6.2		Sc
RNA_pol_Rpb4	PF03874	2	1.000000	Gamma-BBH	PF03322	3	1.000000	0.500	0.500	6.2		Sc
Ribosomal_S2	PF00318	5	1.200000	Pfam-B_102900	PB102900	1	1.000000	0.500	0.500	6.2		Sc
Ribosomal_S2	PF00318	5	1.200000	Pfam-B_39614	PB039614	1	1.000000	0.500	0.500	6.2		Sc
PTS_EIIA_1	PF00358	2	3.000000	PTS-HPr	PF00381	1	1.000000	0.500	0.500	6.2		Ec
Ribosomal_S19	PF00203	2	1.000000	Pfam-B_83450	PB083450	2	1.000000	0.500	0.500	6.2		Sc
Pfam-B_81415	PB081415	2	1.500000	APG12	PF04110	1	1.000000	0.500	0.500	6.2		Sc
Pfam-B_92937	PB092937	2	1.000000	Pfam-B_14022	PB014022	2	2.500000	0.500	0.500	6.2		Sc
STE2	PF02116	1	1.000000	Pfam-B_68548	PB068548	2	1.000000	0.500	0.500	6.2		Sc
Pfam-B_13078	PB013078	3	1.000000	Ebp2	PF05890	1	1.000000	0.500	0.500	6.2		Sc
Ribosomal_S2	PF00318	5	1.200000	Pfam-B_105477	PB105477	1	1.000000	0.500	0.500	6.2		Sc
DUF254	PF03164	2	1.000000	DUF254	PF03164	2	1.000000	0.500	0.500	6.2		Sc
RNase_P_p30	PF01876	2	1.000000	Ferrochelatase	PF00762	2	1.000000	0.500	0.500	6.2		Sc
DUF341	PF03959	2	1.000000	BAG	PF02179	5	2.200000	0.500	0.500	6.2		Sc
PTS_EIIA_1	PF00358	2	3.000000	LacY_symp	PF01306	1	1.000000	0.500	0.500	6.2		Ec
Ribosomal_S2	PF00318	5	1.200000	Pfam-B_16930	PB016930	1	1.000000	0.500	0.500	6.2		Sc
PPI_Ypi1	PF07491	2	1.000000	GrpE	PF01025	4	1.500000	0.500	0.500	6.2		Sc
Rho_GDI	PF02115	1	1.000000	Pfam-B_91744	PB091744	2	1.000000	0.500	0.500	6.2		Sc
Pfam-B_1357	PB001357	1	1.000000	Mid2	PF04478	2	1.000000	0.500	0.500	6.2		Sc
Pfam-B_5433	PB005433	3	1.000000	Nucleopor_Nup85	PF07575	1	1.000000	0.500	0.500	6.2		Sc
Ribosomal_S11	PF00411	2	1.000000	COG6	PF06419	2	1.000000	0.500	0.500	6.2		Sc
Pfam-B_62736	PB062736	2	1.000000	Peptidase_C12	PF01088	2	1.500000	0.500	0.500	6.2		Sc
Pfam-B_99707	PB099707	1	1.000000	Cullin	PF00888	6	1.000000	0.500	0.500	6.2		Sc
Pfam-B_100857	PB100857	2	1.500000	BAF	PF02961	1	1.000000	0.500	0.500	6.2		Dm
Na_Ca_ex	PF01699	2	2.500000	Ala_racemase_N	PF01168	2	1.000000	0.500	0.500	6.2		Dm
Pterin_4a	PF01329	2	1.000000	Pfam-B_100857	PB100857	2	1.500000	0.500	0.500	6.2		Dm
Pfam-B_1668	PB001668	1	1.000000	DUF89	PF01937	3	1.000000	0.500	0.500	6.2		Dm
Rcd1	PF04078	2	1.000000	ATP-synt	PF00231	4	1.000000	0.500	0.500	6.2		Dm
Pfam-B_100857	PB100857	2	1.500000	ATP-synt	PF00231	4	1.000000	0.500	0.500	6.2		Dm
Pfam-B_6259	PB006259	1	1.000000	Chorion_2	PF03964	3	1.333330	0.500	0.500	6.2		Dm
P53	PF00870	3	2.333330	Flavodoxin_2	PF02525	1	1.000000	0.500	0.500	6.2		Hs
Porin_3	PF01459	7	1.000000	Pfam-B_40894	PB040894	1	1.000000	0.500	0.500	6.2		Sc
Pfam-B_67987	PB067987	1	1.000000	G-alpha	PF00503	11	1.000000	0.500	0.500	6.2		Sc
Pfam-B_72492	PB072492	1	1.000000	Pfam-B_46321	PB046321	2	1.000000	0.500	0.500	6.2		Sc
Ribosomal_L3	PF00297	5	1.600000	Img2	PF05046	1	1.000000	0.500	0.500	6.2		Sc
PdxA	PF04166	2	1.000000	PdxA	PF04166	2	1.000000	0.500	0.500	6.2	x 	Ec
Ribosomal_L3	PF00297	5	1.600000	Pfam-B_52274	PB052274	1	1.000000	0.500	0.500	6.2		Sc
Ribosomal_L34	PF00468	2	1.000000	Ribosomal_L3	PF00297	5	1.600000	0.500	0.500	6.2		Sc
FtsA	PF02491	2	1.500000	FtsA	PF02491	2	1.500000	0.500	0.500	6.2		Ec
HlyD	PF00529	3	3.333330	ACR_tran	PF00873	1	1.000000	0.500	0.500	6.2		Ec
TolA	PF06519	1	1.000000	ExbD	PF02472	4	1.000000	0.500	0.500	6.2		Ec
Ribosomal_L3	PF00297	5	1.600000	Pfam-B_66252	PB066252	1	1.000000	0.500	0.500	6.2		Sc
Pfam-B_498	PB000498	2	1.000000	Pfam-B_498	PB000498	2	1.000000	0.500	0.500	6.2		Ec
SRP9	PF05486	2	1.000000	MSSP	PF03940	2	1.000000	0.500	0.500	6.2		Dm
Ribosomal_L36	PF00444	1	1.000000	Ribosomal_L3	PF00297	5	1.600000	0.500	0.500	6.2		Sc
Ribosomal_L18ae	PF01775	2	1.000000	CK_II_beta	PF01214	6	1.000000	0.500	0.500	6.2		Dm
Ribosomal_L3	PF00297	5	1.600000	Ribosomal_L17	PF01196	1	1.000000	0.500	0.500	6.2		Sc
Ribosomal_L34e	PF01199	3	1.000000	Pellino	PF04710	1	1.000000	0.500	0.500	6.2		Dm
UPF0240	PF06784	1	1.000000	MRG	PF05712	3	1.000000	0.500	0.500	6.2		Dm
Pfam-B_21793	PB021793	1	1.000000	MSSP	PF03940	2	1.000000	0.500	0.500	6.2		Dm
SWIM	PF04434	2	2.500000	MSSP	PF03940	2	1.000000	0.500	0.500	6.2		Dm
FecCD	PF01032	2	1.500000	FecCD	PF01032	2	1.500000	0.500	0.500	6.2	x 	Ec
MSSP	PF03940	2	1.000000	DNA_pol_alpha_B	PF04058	2	1.000000	0.500	0.500	6.2		Dm
Rib_5-P_isom_A	PF06026	2	1.500000	Rib_5-P_isom_A	PF06026	2	1.500000	0.500	0.500	6.2	x 	Ec
MSSP	PF03940	2	1.000000	Ferrochelatase	PF00762	2	1.000000	0.500	0.500	6.2		Dm
Acyl_CoA_thio	PF02551	2	1.000000	Acyl_CoA_thio	PF02551	2	1.000000	0.500	0.500	6.2	x 	Ec
Occludin_ELL	PF07303	1	1.000000	Dynein_light	PF01221	4	1.000000	0.500	0.500	6.2		Dm
Ribosomal_L15e	PF00827	2	1.000000	Pfam-B_4422	PB004422	2	2.000000	0.500	0.500	6.2		Dm
Pfam-B_21793	PB021793	1	1.000000	14-3-3	PF00244	12	1.000000	0.500	0.500	6.2		Dm
Pfam-B_42561	PB042561	1	1.000000	IF-2B	PF01008	7	1.000000	0.500	0.500	6.2		Dm
HABP4_PAI-RBP1	PF04774	1	1.000000	14-3-3	PF00244	12	1.000000	0.500	0.500	6.2		Dm
Ribosomal_L32e	PF01655	3	1.000000	Lung_7-TM_R	PF06814	2	2.000000	0.500	0.500	6.2		Dm
TMS_TDE	PF03348	2	1.000000	Sprouty	PF05210	2	1.500000	0.500	0.500	6.2		Dm
MFAP1_C	PF06991	1	1.000000	CIDE-N	PF02017	2	1.000000	0.500	0.500	6.2		Dm
SH3BP5	PF05276	1	1.000000	Ribosomal_S19e	PF01090	3	1.000000	0.500	0.500	6.2		Dm
OS-D	PF03392	2	1.000000	IF4E	PF01652	5	1.000000	0.500	0.500	6.2		Dm
Ribosomal_S19e	PF01090	3	1.000000	Pfam-B_9713	PB009713	1	1.000000	0.500	0.500	6.2		Dm
Chorion_3	PF05387	2	1.000000	ARPC4	PF05856	2	1.000000	0.500	0.500	6.2		Dm
MED6	PF04934	2	1.500000	Annexin	PF00191	4	1.000000	0.500	0.500	6.2		Dm
zf-Tim10_DDP	PF02953	7	1.000000	ODC_AZ	PF02100	2	1.000000	0.500	0.500	6.2		Dm
Ribosomal_L1	PF00687	4	1.000000	Pfam-B_4422	PB004422	2	2.000000	0.500	0.500	6.2		Dm
Pfam-B_17162	PB017162	1	1.000000	Pfam-B_13984	PB013984	2	2.000000	0.500	0.500	6.2		Dm
Mss4	PF04421	2	1.000000	GMP_PDE_delta	PF05351	4	2.000000	0.500	0.500	6.2		Dm
Pfam-B_5912	PB005912	2	3.500000	ODC_AZ	PF02100	2	1.000000	0.500	0.500	6.2		Dm
ODC_AZ	PF02100	2	1.000000	Chorion_3	PF05387	2	1.000000	0.500	0.500	6.2		Dm
zf-HIT	PF04438	5	1.400000	ODC_AZ	PF02100	2	1.000000	0.500	0.500	6.2		Dm
Sec6	PF06046	2	1.000000	COG6	PF06419	2	1.000000	0.500	0.500	6.2		Dm
S10_plectin	PF03501	2	1.500000	Nucleoplasmin	PF03066	2	1.000000	0.500	0.500	6.2		Dm
Sprouty	PF05210	2	1.500000	Pfam-B_17923	PB017923	2	2.500000	0.500	0.500	6.2		Dm
Translin	PF01997	2	1.000000	Pfam-B_33394	PB033394	1	1.000000	0.500	0.500	6.2		Dm
Ribosomal_S19e	PF01090	3	1.000000	A1pp	PF01661	1	1.000000	0.500	0.500	6.2		Dm
UPF0197	PF05251	1	1.000000	Pfam-B_32117	PB032117	2	4.000000	0.500	0.500	6.2		Dm
SNF	PF00209	2	1.000000	Ribosomal_S17e	PF00833	1	1.000000	0.500	0.500	6.2		Dm
RNase_P_p30	PF01876	2	1.000000	CIDE-N	PF02017	2	1.000000	0.500	0.500	6.2		Dm
zf-MIZ	PF02891	9	4.888890	PA26	PF04636	1	1.000000	0.500	0.500	6.2		Dm
Translin	PF01997	2	1.000000	Pfam-B_17219	PB017219	2	1.500000	0.500	0.500	6.2		Dm
Translin	PF01997	2	1.000000	SAP18	PF06487	1	1.000000	0.500	0.500	6.2		Dm
Pfam-B_5912	PB005912	2	3.500000	ER	PF01133	2	1.000000	0.500	0.500	6.2		Dm
Peptidase_C14	PF00656	7	2.571430	Alpha_L_fucos	PF01120	1	1.000000	0.500	0.500	6.2		Dm
Pfam-B_5518	PB005518	1	1.000000	Pfam-B_4887	PB004887	4	2.250000	0.500	0.500	6.2		Dm
Pfam-B_17923	PB017923	2	2.500000	La	PF05383	5	2.200000	0.500	0.500	6.2		Dm
RNA_pol_L	PF01193	10	2.200000	Pfam-B_6525	PB006525	2	1.000000	0.500	0.500	6.2		Dm
Pfam-B_21793	PB021793	1	1.000000	Pfam-B_1225	PB001225	6	2.166670	0.500	0.500	6.2		Dm
Pfam-B_4887	PB004887	4	2.250000	Glyco_transf_10	PF00852	2	1.000000	0.500	0.500	6.2		Dm
TCTP	PF00838	3	1.000000	Pfam-B_5912	PB005912	2	3.500000	0.500	0.500	6.2		Dm
Pfam-B_8261	PB008261	1	1.000000	Cytochrom_C	PF00034	4	1.250000	0.500	0.500	6.2		Dm
Pfam-B_8261	PB008261	1	1.000000	Chorion_3	PF05387	2	1.000000	0.500	0.500	6.2		Dm
SGS	PF05002	2	1.500000	Rcd1	PF04078	2	1.000000	0.500	0.500	6.2		Dm
SURF6	PF04935	2	1.500000	Pfam-B_5083	PB005083	2	1.000000	0.500	0.500	6.2		Dm
Ribosomal_S10	PF00338	5	1.000000	A_deamin	PF02137	2	1.500000	0.500	0.500	6.2		Dm
HlyIII	PF03006	2	1.000000	F-actin_cap_A	PF01267	2	1.000000	0.500	0.500	6.2		Dm
Pfam-B_5052	PB005052	2	1.000000	Pfam-B_5052	PB005052	2	1.000000	0.500	0.500	6.2		Dm
Ribosomal_S10	PF00338	5	1.000000	CIDE-N	PF02017	2	1.000000	0.500	0.500	6.2		Dm
Ribosomal_L22e	PF01776	1	1.000000	Adap_comp_sub	PF00928	8	2.250000	0.500	0.500	6.2		Dm
Pfam-B_17219	PB017219	2	1.500000	Pfam-B_17219	PB017219	2	1.500000	0.500	0.500	6.2		Dm
DUF602	PF04641	1	1.000000	14-3-3	PF00244	12	1.000000	0.500	0.500	6.2		Dm
vATP-synt_E	PF01991	3	1.000000	Pfam-B_5052	PB005052	2	1.000000	0.500	0.500	6.2		Dm
IU_nuc_hydro	PF01156	2	1.000000	IU_nuc_hydro	PF01156	2	1.000000	0.500	0.500	6.2	x 	Dm
UPF0113	PF03657	2	1.000000	Pfam-B_4422	PB004422	2	2.000000	0.500	0.500	6.2		Dm
Pfam-B_81034	PB081034	1	1.000000	Leo1	PF04004	3	1.333330	0.500	0.500	6.2		Dm
Ribonuc_red_sm	PF00268	10	1.500000	Pfam-B_5052	PB005052	2	1.000000	0.500	0.500	6.2		Dm
NMD3	PF04981	2	1.500000	COX5A	PF02284	3	1.000000	0.500	0.500	6.2		Dm
vATP-synt_E	PF01991	3	1.000000	V-ATPase_G	PF03179	2	1.000000	0.500	0.500	6.2		Dm
Pfam-B_12534	PB012534	1	1.000000	EMP70	PF02990	4	1.500000	0.500	0.500	6.2		Dm
Suf	PF05843	2	2.000000	RRM_1	PF00076	179	2.513970	0.029	0.022	6.2		Dm, Sc
PRK	PF00485	3	3.000000	PRK	PF00485	3	3.000000	0.600	0.421	6.2	x 	Sc
zf-U1	PF06220	2	1.000000	RRM_1	PF00076	179	2.513970	0.022	0.022	6.2		Sc
Mss4	PF04421	2	1.000000	LIM	PF00412	37	2.378380	0.120	0.114	6.1		Dm
Pkinase	PF00069	399	3.734340	Pfam-B_30130	PB030130	2	2.500000	0.047	0.018	6.1		Sc
MCE	PF02470	1	1.000000	Autotransporter	PF03797	5	3.200000	0.500	0.412	6.1		Hp
NLBH	PF05211	1	1.000000	Autotransporter	PF03797	5	3.200000	0.500	0.412	6.1		Hp
TBP	PF00352	5	2.200000	NOT2_3_5	PF04153	6	2.166670	0.333	0.325	6.1		Sc
MarR	PF01047	2	1.500000	MarR	PF01047	2	1.500000	0.500	0.410	6.1	x 	Ec
Pfam-B_20629	PB020629	4	3.250000	Ank	PF00023	83	3.903610	0.031	0.045	6.1		Sc
zf-C2H2	PF00096	255	2.450980	Tektin	PF03148	3	1.000000	0.007	0.007	6.0		Dm
Ribosomal_L12	PF00542	4	1.750000	Ribosomal_L12	PF00542	4	1.750000	0.500	0.405	6.0		Ec, Sc
RRM_1	PF00076	179	2.513970	Pfam-B_66598	PB066598	3	2.666670	0.023	0.022	6.0		Dm, Sc
TPR	PF00515	80	4.337500	Chitin_bind_4	PF00379	35	1.257140	0.008	0.004	6.0		Dm
PTS_EIIA_1	PF00358	2	3.000000	PTS_EIIA_1	PF00358	2	3.000000	0.500	0.400	6.0	x 	Ec
Pfam-B_18666	PB018666	3	3.666670	G-gamma	PF00631	4	1.000000	0.333	0.400	6.0		Sc
SRF-TF	PF00319	6	3.333330	MAT_Alpha1	PF04769	1	1.000000	0.333	0.400	6.0		Sc
IF-2B	PF01008	7	1.000000	Acyl_CoA_thio	PF02551	2	1.000000	0.333	0.400	6.0		Sc
Pfam-B_91918	PB091918	1	1.000000	MOZ_SAS	PF01853	7	2.285710	0.333	0.400	6.0		Sc
DDOST_48kD	PF03345	2	1.000000	Anp1	PF03452	3	1.000000	0.333	0.400	6.0		Sc
SOH1	PF05669	2	1.000000	Formyl_trans_N	PF00551	4	1.750000	0.333	0.400	6.0		Sc
MAM33	PF02330	2	1.000000	CBFB_NFYA	PF02045	4	1.750000	0.333	0.400	6.0		Sc
YEATS	PF03366	5	1.200000	Pfam-B_91918	PB091918	1	1.000000	0.333	0.400	6.0		Sc
SOH1	PF05669	2	1.000000	PAPS_reduct	PF01507	5	1.400000	0.333	0.400	6.0		Sc
IF-2B	PF01008	7	1.000000	DUF676	PF05057	1	1.000000	0.333	0.400	6.0		Sc
dUTPase	PF00692	5	1.200000	CKS	PF01111	4	1.000000	0.333	0.400	6.0		Sc
SOH1	PF05669	2	1.000000	CK_II_beta	PF01214	6	1.000000	0.333	0.400	6.0		Sc
APG12	PF04110	1	1.000000	Aminotran_3	PF00202	6	1.000000	0.333	0.400	6.0		Sc
Ribosomal_L7Ae	PF01248	16	1.187500	LSM	PF01423	33	1.030300	0.014	0.020	6.0		Sc
Pantoate_transf	PF02548	1	1.000000	IF-2B	PF01008	7	1.000000	0.333	0.400	6.0		Sc
NOT2_3_5	PF04153	6	2.166670	ATP11	PF06644	1	1.000000	0.333	0.400	6.0		Sc
Pfam-B_75870	PB075870	1	1.000000	CorA	PF01544	3	1.666670	0.333	0.400	6.0		Sc
Thg1	PF04446	1	1.000000	IF-2B	PF01008	7	1.000000	0.333	0.400	6.0		Sc
Pfam-B_71900	PB071900	1	1.000000	IF-2B	PF01008	7	1.000000	0.333	0.400	6.0		Sc
GRASP55_65	PF04495	2	2.000000	CBFB_NFYA	PF02045	4	1.750000	0.333	0.400	6.0		Sc
Pfam-B_75870	PB075870	1	1.000000	Citrate_synt	PF00285	5	1.200000	0.333	0.400	6.0		Sc
RNA_pol_N	PF01194	3	1.000000	Copper-fist	PF00649	3	1.000000	0.333	0.400	6.0		Sc
Pfam-B_6525	PB006525	2	1.000000	Dynein_light	PF01221	4	1.000000	0.333	0.400	6.0		Ce
Pfam-B_30368	PB030368	3	1.000000	Pfam-B_28551	PB028551	1	1.000000	0.333	0.400	6.0		Ce
Pfam-B_102168	PB102168	1	1.000000	ATP-synt_C	PF00137	10	1.300000	0.333	0.400	6.0		Ce
Pfam-B_31386	PB031386	1	1.000000	PAP_assoc	PF03828	9	3.111110	0.333	0.400	6.0		Ce
CKS	PF01111	4	1.000000	ArsA_ATPase	PF02374	4	1.000000	0.333	0.400	6.0		Ce
Pfam-B_92596	PB092596	1	1.000000	Copper-fist	PF00649	3	1.000000	0.333	0.400	6.0		Sc
UPF0183	PF03676	1	1.000000	Peptidase_S10	PF00450	5	1.200000	0.333	0.400	6.0		Ce
Tfb4	PF03850	2	1.000000	BSD	PF03909	5	1.800000	0.333	0.400	6.0		Sc
Thi4	PF01946	1	1.000000	Copper-fist	PF00649	3	1.000000	0.333	0.400	6.0		Sc
RTA1	PF04479	3	1.000000	Pfam-B_10138	PB010138	1	1.000000	0.333	0.400	6.0		Sc
vATP-synt_AC39	PF01992	2	1.000000	Anp1	PF03452	3	1.000000	0.333	0.400	6.0		Sc
TFIID-31kDa	PF02291	4	1.250000	TAFII28	PF04719	3	1.333330	0.333	0.400	6.0		Sc
vATP-synt_AC39	PF01992	2	1.000000	CDC50	PF03381	3	1.000000	0.333	0.400	6.0		Sc
SNF7	PF03357	3	1.000000	ATP-synt_F	PF01990	3	1.000000	0.333	0.400	6.0		Sc
Vps35	PF03635	1	1.000000	Copper-fist	PF00649	3	1.000000	0.333	0.400	6.0		Sc
vATP-synt_AC39	PF01992	2	1.000000	PS_Dcarbxylase	PF02666	3	1.666670	0.333	0.400	6.0		Sc
vATP-synt_AC39	PF01992	2	1.000000	SNF7	PF03357	3	1.000000	0.333	0.400	6.0		Sc
SNF7	PF03357	3	1.000000	Pfam-B_33670	PB033670	1	1.000000	0.333	0.400	6.0		Sc
vATP-synt_E	PF01991	3	1.000000	ATP-synt_F	PF01990	3	1.000000	0.333	0.400	6.0		Sc
SNO	PF01174	3	1.000000	Cytochrom_C	PF00034	4	1.250000	0.333	0.400	6.0		Sc
SNF7	PF03357	3	1.000000	Erg28	PF03694	1	1.000000	0.333	0.400	6.0		Sc
Tom22	PF04281	1	1.000000	Tim17	PF02466	5	1.800000	0.333	0.400	6.0		Sc
Pfam-B_5433	PB005433	3	1.000000	Fip1	PF05182	2	1.000000	0.333	0.400	6.0		Sc
Yippee	PF03226	2	1.000000	Yip1	PF04893	4	1.000000	0.333	0.400	6.0		Sc
RTA1	PF04479	3	1.000000	Pfam-B_81879	PB081879	1	1.000000	0.333	0.400	6.0		Sc
V-SNARE	PF05008	5	1.000000	Glyco_hydro_32	PF00251	1	1.000000	0.333	0.400	6.0		Sc
SNF7	PF03357	3	1.000000	Pfam-B_57318	PB057318	1	1.000000	0.333	0.400	6.0		Sc
TAFII28	PF04719	3	1.333330	SNF7	PF03357	3	1.000000	0.333	0.400	6.0		Sc
SNF7	PF03357	3	1.000000	DUF852	PF05871	1	1.000000	0.333	0.400	6.0		Sc
SNF7	PF03357	3	1.000000	Pfam-B_29218	PB029218	1	1.000000	0.333	0.400	6.0		Sc
V-SNARE	PF05008	5	1.000000	Pfam-B_90255	PB090255	1	1.000000	0.333	0.400	6.0		Sc
Yip1	PF04893	4	1.000000	PRA1	PF03208	2	1.000000	0.333	0.400	6.0		Sc
V-ATPase_H	PF03224	3	1.000000	ATP-synt_F	PF01990	3	1.000000	0.333	0.400	6.0		Sc
OSCP	PF00213	2	1.000000	ATP-synt_C	PF00137	10	1.300000	0.333	0.400	6.0		Ec
Ribosomal_S8e	PF01201	4	1.500000	MAM33	PF02330	2	1.000000	0.333	0.400	6.0		Ce
Spo7	PF03907	1	1.000000	NIF	PF03031	4	2.750000	0.333	0.400	6.0		Sc
Hist_deacetyl	PF00850	12	2.416670	CDC45	PF02724	1	1.000000	0.333	0.400	6.0		Sc
Pfam-B_15886	PB015886	1	1.000000	NTF2	PF02136	8	2.125000	0.333	0.400	6.0		Sc
Ribosomal_S2	PF00318	5	1.200000	Nup84_Nup100	PF04121	2	1.500000	0.333	0.400	6.0		Sc
OST3_OST6	PF04756	3	1.000000	DAD	PF02109	2	1.000000	0.333	0.400	6.0		Sc
Pfam-B_36453	PB036453	1	1.000000	ATP_bind_1	PF03029	5	1.000000	0.333	0.400	6.0		Ce
Pfam-B_30368	PB030368	3	1.000000	NNMT_PNMT_TEMT	PF01234	1	1.000000	0.333	0.400	6.0		Ce
Rad21_Rec8_N	PF04825	4	5.000000	Cpn10	PF00166	4	1.250000	0.333	0.400	6.0		Ce
Prefoldin	PF02996	10	1.600000	ARM_1	PF04683	1	1.000000	0.333	0.400	6.0		Ce
MOZ_SAS	PF01853	7	2.285710	Anti-silence	PF04729	1	1.000000	0.333	0.400	6.0		Sc
Pfam-B_9281	PB009281	3	1.666670	DUF887	PF05967	1	1.000000	0.333	0.400	6.0		Sc
YEATS	PF03366	5	1.200000	Anti-silence	PF04729	1	1.000000	0.333	0.400	6.0		Sc
PP-binding	PF00550	7	4.857140	MerR	PF00376	3	2.666670	0.333	0.400	6.0		Hp
NusB	PF01029	2	1.000000	N6_N4_Mtase	PF01555	3	1.333330	0.333	0.400	6.0		Hp
OEP	PF02321	2	1.500000	N6_N4_Mtase	PF01555	3	1.333330	0.333	0.400	6.0		Hp
SelA	PF03841	1	1.000000	N6_N4_Mtase	PF01555	3	1.333330	0.333	0.400	6.0		Hp
Glyco_hydro_16	PF00722	3	4.000000	ArsA_ATPase	PF02374	4	1.000000	0.333	0.400	6.0		Sc
N6_N4_Mtase	PF01555	3	1.333330	Lyase_1	PF00206	9	1.333330	0.333	0.400	6.0		Hp
DHFR_1	PF00186	3	1.000000	Calreticulin	PF00262	7	1.428570	0.333	0.400	6.0		Sc
S1	PF00575	14	5.285710	Bac_export_2	PF01312	1	1.000000	0.333	0.400	6.0		Hp
zf-HIT	PF04438	5	1.400000	Pfam-B_100941	PB100941	1	1.000000	0.333	0.400	6.0		Sc
DUF150	PF02576	1	1.000000	Aminotran_5	PF00266	10	1.200000	0.333	0.400	6.0		Hp
Ribosomal_L4	PF00573	7	1.571430	Ribonuc_L-PSP	PF01042	3	1.000000	0.333	0.400	6.0		Hp
Pfam-B_63937	PB063937	1	1.000000	Asparaginase	PF00710	5	1.200000	0.333	0.400	6.0		Sc
Sec62	PF03839	1	1.000000	Anp1	PF03452	3	1.000000	0.333	0.400	6.0		Sc
LIM_bind	PF01803	1	1.000000	LIM	PF00412	37	2.378380	0.333	0.400	6.0		Hs
Glyco_transf_22	PF03901	3	1.333330	BCNT	PF07572	1	1.000000	0.333	0.400	6.0		Sc
Ribosomal_S2	PF00318	5	1.200000	Ribosomal_S19	PF00203	2	1.000000	0.333	0.400	6.0		Sc
Tim17	PF02466	5	1.800000	Pfam-B_33214	PB033214	1	1.000000	0.333	0.400	6.0		Sc
Sas10_Utp3	PF04000	2	2.500000	PseudoU_synth_1	PF01416	3	1.333330	0.333	0.400	6.0		Sc
Spermine_synth	PF01564	4	1.750000	Fe-ADH	PF00465	3	2.000000	0.333	0.400	6.0		Sc
Pfam-B_40072	PB040072	3	3.000000	Pfam-B_2394	PB002394	2	1.000000	0.333	0.400	6.0		Sc
Pfam-B_3753	PB003753	2	1.000000	MRG	PF05712	3	1.000000	0.333	0.400	6.0		Sc
Pfam-B_70121	PB070121	1	1.000000	ECH	PF00378	14	1.571430	0.333	0.400	6.0		Sc
Pfam-B_102900	PB102900	1	1.000000	ECH	PF00378	14	1.571430	0.333	0.400	6.0		Sc
Yip1	PF04893	4	1.000000	Sas10_Utp3	PF04000	2	2.500000	0.333	0.400	6.0		Sc
Pfam-B_81982	PB081982	1	1.000000	ECH	PF00378	14	1.571430	0.333	0.400	6.0		Sc
SURF6	PF04935	2	1.500000	MRG	PF05712	3	1.000000	0.333	0.400	6.0		Dm
Pfam-B_6259	PB006259	1	1.000000	AT_hook	PF02178	12	2.583330	0.333	0.400	6.0		Dm
TAFII55_N	PF04658	3	1.000000	PTR2	PF00854	4	2.250000	0.333	0.400	6.0		Dm
UPF0172	PF03665	2	1.000000	Dpy-30	PF05186	3	1.000000	0.333	0.400	6.0		Dm
Phospholip_A2_2	PF05826	3	1.333330	ODC_AZ	PF02100	2	1.000000	0.333	0.400	6.0		Dm
Pfam-B_58191	PB058191	1	1.000000	ATP-synt_D	PF01813	4	1.000000	0.333	0.400	6.0		Dm
Ribosomal_L14	PF00238	6	1.000000	Iron_permease	PF04120	1	1.000000	0.333	0.400	6.0		Sc
Pfam-B_16930	PB016930	1	1.000000	ECH	PF00378	14	1.571430	0.333	0.400	6.0		Sc
TFIID_20kDa	PF03847	5	1.400000	Pfam-B_10473	PB010473	2	1.500000	0.333	0.400	6.0		Dm
TolA	PF06519	1	1.000000	Porin_1	PF00267	3	1.000000	0.333	0.400	6.0		Ec
Arginosuc_synth	PF00764	3	1.000000	Arginosuc_synth	PF00764	3	1.000000	0.333	0.400	6.0	x 	Ec
eIF-5_eIF-2B	PF01873	5	1.800000	DUF292	PF03398	2	1.000000	0.333	0.400	6.0		Sc
Ribosomal_L3	PF00297	5	1.600000	MRP-L47	PF06984	2	1.000000	0.333	0.400	6.0		Sc
Pfam-B_2394	PB002394	2	1.000000	BPL_LipA_LipB	PF03099	5	1.600000	0.333	0.400	6.0		Dm
DHFR_1	PF00186	3	1.000000	DHFR_1	PF00186	3	1.000000	0.333	0.400	6.0	x 	EcR483
Ribosomal_L23	PF00276	5	1.600000	A_deamin	PF02137	2	1.500000	0.333	0.400	6.0		Dm
UPF0099	PF01981	1	1.000000	Ribosomal_60s	PF00428	11	1.545450	0.333	0.400	6.0		Dm
zf-U1	PF06220	2	1.000000	Pfam-B_371	PB000371	4	1.500000	0.333	0.400	6.0		Dm
Pfam-B_5912	PB005912	2	3.500000	Peptidase_C48	PF02902	5	1.400000	0.333	0.400	6.0		Dm
Tctex-1	PF03645	2	1.000000	NDK	PF00334	4	1.500000	0.333	0.400	6.0		Dm
Reticulon	PF02453	2	3.000000	Glyco_hydro_18	PF00704	4	1.250000	0.333	0.400	6.0		Dm
MED6	PF04934	2	1.500000	Globin	PF00042	9	1.222220	0.333	0.400	6.0		Dm
Ribosomal_L29e	PF01779	1	1.000000	Glyco_hydro_18	PF00704	4	1.250000	0.333	0.400	6.0		Dm
Vps52	PF04129	3	1.333330	Ribosomal_S8	PF00410	3	1.000000	0.333	0.400	6.0		Dm
Ribosomal_L15e	PF00827	2	1.000000	ATP-synt_D	PF01813	4	1.000000	0.333	0.400	6.0		Dm
Ribosomal_S17e	PF00833	1	1.000000	ATP-synt_D	PF01813	4	1.000000	0.333	0.400	6.0		Dm
Pfam-B_447	PB000447	4	2.750000	Pfam-B_11824	PB011824	1	1.000000	0.333	0.400	6.0		Dm
Steroid_dh	PF02544	5	1.600000	IU_nuc_hydro	PF01156	2	1.000000	0.333	0.400	6.0		Dm
F_actin_cap_B	PF01115	3	1.000000	Chorion_2	PF03964	3	1.333330	0.333	0.400	6.0		Dm
MFAP1_C	PF06991	1	1.000000	AT_hook	PF02178	12	2.583330	0.333	0.400	6.0		Dm
Pfam-B_371	PB000371	4	1.500000	CybS	PF05328	2	1.000000	0.333	0.400	6.0		Dm
Pfam-B_17923	PB017923	2	2.500000	CBFB_NFYA	PF02045	4	1.750000	0.333	0.400	6.0		Dm
Pfam-B_447	PB000447	4	2.750000	COG6	PF06419	2	1.000000	0.333	0.400	6.0		Dm
Ribosomal_S13	PF00416	3	1.000000	F_actin_cap_B	PF01115	3	1.000000	0.333	0.400	6.0		Dm
TatD_DNase	PF01026	1	1.000000	AT_hook	PF02178	12	2.583330	0.333	0.400	6.0		Dm
TFIID_30kDa	PF03540	4	1.000000	RNA_pol_Rpb6	PF01192	4	1.000000	0.333	0.400	6.0		Dm
ER	PF01133	2	1.000000	5_nucleotid_C	PF02872	3	2.333330	0.333	0.400	6.0		Dm
Serpin	PF00079	1	1.000000	Ribosomal_60s	PF00428	11	1.545450	0.333	0.400	6.0		Dm
P21-Arc	PF04062	2	1.000000	Globin	PF00042	9	1.222220	0.333	0.400	6.0		Dm
TFIIA	PF03153	2	1.000000	Lys	PF00062	3	1.000000	0.333	0.400	6.0		Dm
Ribosomal_L18ae	PF01775	2	1.000000	Dynein_light	PF01221	4	1.000000	0.333	0.400	6.0		Dm
RNA_pol_Rpb4	PF03874	2	1.000000	Ferritin	PF00210	9	1.000000	0.333	0.400	6.0		Dm
RasGEF	PF00617	10	4.800000	HOOK	PF05622	1	1.000000	0.333	0.400	6.0		Dm
ER_lumen_recept	PF00810	3	9.333330	ENTH	PF01417	4	1.750000	0.333	0.400	6.0		Dm
Tektin	PF03148	3	1.000000	Pfam-B_5052	PB005052	2	1.000000	0.333	0.400	6.0		Dm
vATP-synt_E	PF01991	3	1.000000	TCTP	PF00838	3	1.000000	0.333	0.400	6.0		Dm
vATP-synt_E	PF01991	3	1.000000	V-ATPase_H	PF03224	3	1.000000	0.333	0.400	6.0		Dm
Pfam-B_5052	PB005052	2	1.000000	CBFB_NFYA	PF02045	4	1.750000	0.333	0.400	6.0		Dm
Ribosomal_S18	PF01084	4	1.000000	DUF602	PF04641	1	1.000000	0.333	0.400	6.0		Dm
RRM_1	PF00076	179	2.513970	Pfam-B_66180	PB066180	1	2.000000	0.062	0.061	6.0		Sc
Sod_Cu	PF00080	4	1.750000	Sod_Cu	PF00080	4	1.750000	0.500	0.352	6.0	x 	Sc, VV
Ebp2	PF05890	1	1.000000	Brix	PF04427	8	1.875000	0.333	0.315	5.9		Sc
Skp1_POZ	PF03931	13	1.846150	LRR	PF00560	82	3.560980	0.036	0.013	5.9		Dm, Hs, Sc
MoCF_biosynth	PF00994	4	2.000000	MoCF_biosynth	PF00994	4	2.000000	0.500	0.342	5.9	x 	Ec
UDPGP	PF01704	4	1.500000	UDPGP	PF01704	4	1.500000	0.500	0.342	5.9	x 	Ce, Dm, Sc
dUTPase	PF00692	5	1.200000	dUTPase	PF00692	5	1.200000	0.400	0.337	5.8	x 	Hp, VV
Mito_carr	PF00153	32	1.250000	HSP20	PF00011	18	1.166670	0.013	0.019	5.8		Dm
WD40	PF00400	207	3.125600	Nup84_Nup100	PF04121	2	1.500000	0.012	0.018	5.8		Sc
LIM	PF00412	37	2.378380	Keratin_B2	PF01500	10	5.700000	0.035	0.035	5.8		Ce
HlyD	PF00529	3	3.333330	HlyD	PF00529	3	3.333330	0.400	0.333	5.8		Ec
Pfam-B_103109	PB103109	1	1.000000	Glyco_transf_20	PF00982	4	2.500000	0.250	0.333	5.8		Sc
SOH1	PF05669	2	1.000000	NOT2_3_5	PF04153	6	2.166670	0.250	0.333	5.8		Sc
Pfam-B_12286	PB012286	3	1.000000	EMP70	PF02990	4	1.500000	0.250	0.333	5.8		Sc
F_actin_cap_B	PF01115	3	1.000000	DER1	PF04511	4	1.000000	0.250	0.333	5.8		Sc
Pfam-B_60635	PB060635	2	1.000000	14-3-3	PF00244	12	1.000000	0.250	0.333	5.8		Sc
GrpE	PF01025	4	1.500000	GrpE	PF01025	4	1.500000	0.250	0.333	5.8	x 	Sc
eIF-6	PF01912	1	1.000000	Adap_comp_sub	PF00928	8	2.250000	0.250	0.333	5.8		Sc
Porin_3	PF01459	7	1.000000	CSE2	PF07544	2	1.500000	0.250	0.333	5.8		Sc
Exonuc_X-T	PF00929	12	1.916670	APG12	PF04110	1	1.000000	0.250	0.333	5.8		Sc
RA	PF00788	12	5.750000	Pfam-B_68547	PB068547	2	1.000000	0.250	0.333	5.8		Sc
TFIID_30kDa	PF03540	4	1.000000	TFIID-31kDa	PF02291	4	1.250000	0.250	0.333	5.8		Sc
CBFB_NFYA	PF02045	4	1.750000	ATP-synt	PF00231	4	1.000000	0.250	0.333	5.8		Sc
Pfam-B_65177	PB065177	1	1.000000	Glyco_transf_20	PF00982	4	2.500000	0.250	0.333	5.8		Sc
Pfam-B_85010	PB085010	2	1.000000	CK_II_beta	PF01214	6	1.000000	0.250	0.333	5.8		Sc
Ureidogly_hydro	PF04115	1	1.000000	Glyco_transf_20	PF00982	4	2.500000	0.250	0.333	5.8		Sc
Pfam-B_13964	PB013964	1	1.000000	Adap_comp_sub	PF00928	8	2.250000	0.250	0.333	5.8		Sc
Pfam-B_75870	PB075870	1	1.000000	CHCH	PF06747	6	1.500000	0.250	0.333	5.8		Sc
Pfam-B_13078	PB013078	3	1.000000	CBFB_NFYA	PF02045	4	1.750000	0.250	0.333	5.8		Sc
V_ATPase_I	PF01496	5	1.000000	SOH1	PF05669	2	1.000000	0.250	0.333	5.8		Sc
Glyco_transf_34	PF05637	2	1.000000	Glyco_transf_34	PF05637	2	1.000000	0.250	0.333	5.8		Sc
Pfam-B_87329	PB087329	2	1.000000	Pfam-B_62736	PB062736	2	1.000000	0.250	0.333	5.8		Sc
B9	PF07162	2	1.000000	B9	PF07162	2	1.000000	0.250	0.333	5.8		Ce
RuBisCO_small	PF00101	4	1.000000	RuBisCO_small	PF00101	4	1.000000	0.250	0.333	5.8	x 	So
V-set	PF07686	2	1.000000	V-set	PF07686	2	1.000000	0.250	0.333	5.8	x 	Mm
ETF_beta	PF01012	4	1.000000	BIR	PF00653	6	3.500000	0.250	0.333	5.8		Ce
Dynein_light	PF01221	4	1.000000	COX5A	PF02284	3	1.000000	0.250	0.333	5.8		Ce
Pfam-B_18621	PB018621	2	1.000000	BIR	PF00653	6	3.500000	0.250	0.333	5.8		Ce
TFIID-31kDa	PF02291	4	1.250000	Glycogen_syn	PF05693	4	1.000000	0.250	0.333	5.8		Ce
SUI1	PF01253	4	1.750000	Bystin	PF05291	2	1.000000	0.250	0.333	5.8		Sc
Ribosomal_S8e	PF01201	4	1.500000	CKS	PF01111	4	1.000000	0.250	0.333	5.8		Sc
UPF0183	PF03676	1	1.000000	ADH_zinc_N	PF00107	29	1.620690	0.250	0.333	5.8		Ce
TFIID_30kDa	PF03540	4	1.000000	TAFII28	PF04719	3	1.333330	0.250	0.333	5.8		Sc
vATP-synt_AC39	PF01992	2	1.000000	HIT	PF01230	5	2.000000	0.250	0.333	5.8		Sc
Pfam-B_75108	PB075108	2	1.500000	Pfam-B_5433	PB005433	3	1.000000	0.250	0.333	5.8		Sc
TFIIE_alpha	PF02002	3	2.000000	BSD	PF03909	5	1.800000	0.250	0.333	5.8		Sc
TRAPP_Bet3	PF04051	4	1.000000	Pfam-B_92937	PB092937	2	1.000000	0.250	0.333	5.8		Sc
vATP-synt_AC39	PF01992	2	1.000000	Citrate_synt	PF00285	5	1.200000	0.250	0.333	5.8		Sc
Pfam-B_92937	PB092937	2	1.000000	BSD	PF03909	5	1.800000	0.250	0.333	5.8		Sc
V-SNARE	PF05008	5	1.000000	Coatomer_E	PF04733	2	1.000000	0.250	0.333	5.8		Sc
ATP-synt_F	PF01990	3	1.000000	ATP-synt_D	PF01813	4	1.000000	0.250	0.333	5.8		Sc
TFIID-18kDa	PF02269	5	1.400000	Pfam-B_75108	PB075108	2	1.500000	0.250	0.333	5.8		Sc
TFIID-18kDa	PF02269	5	1.400000	TAF4	PF05236	2	1.500000	0.250	0.333	5.8		Sc
NAP	PF00956	5	1.000000	DUF572	PF04502	2	1.000000	0.250	0.333	5.8		Sc
V-SNARE	PF05008	5	1.000000	SPC25	PF06703	2	1.000000	0.250	0.333	5.8		Sc
Pfam-B_18367	PB018367	2	1.500000	IF-2B	PF01008	7	1.000000	0.250	0.333	5.8		Ce
Lyase_1	PF00206	9	1.333330	Isochorismatase	PF00857	2	1.000000	0.250	0.333	5.8		Ce
Porin_3	PF01459	7	1.000000	MAS20	PF02064	2	1.000000	0.250	0.333	5.8		Sc
Pfam-B_1300	PB001300	5	3.800000	Cpn10	PF00166	4	1.250000	0.250	0.333	5.8		Sc
Pfam-B_85010	PB085010	2	1.000000	Pfam-B_48928	PB048928	2	1.000000	0.250	0.333	5.8		Sc
Sterol_desat	PF01598	4	1.750000	3Beta_HSD	PF01073	3	1.000000	0.250	0.333	5.8		Sc
V-ATPase_C	PF03223	2	1.000000	ATP-synt_D	PF01813	4	1.000000	0.250	0.333	5.8		Sc
Ribosomal_S12	PF00164	5	1.000000	Ribosomal_L22	PF00237	3	1.000000	0.250	0.333	5.8		Sc
Sec1	PF00995	10	1.200000	Pept_C1-like	PF03051	1	1.000000	0.250	0.333	5.8		Sc
Sec1	PF00995	10	1.200000	Pfam-B_55793	PB055793	1	1.000000	0.250	0.333	5.8		Sc
V-ATPase_H	PF03224	3	1.000000	ATP-synt_D	PF01813	4	1.000000	0.250	0.333	5.8		Sc
vATP-synt_E	PF01991	3	1.000000	ATP-synt_D	PF01813	4	1.000000	0.250	0.333	5.8		Sc
THAP	PF05485	2	4.000000	NAP	PF00956	5	1.000000	0.250	0.333	5.8		Ce
UDPGT	PF00201	5	1.000000	Pfam-B_85685	PB085685	1	1.000000	0.250	0.333	5.8		Ce
Nnf1	PF03980	1	1.000000	KE2	PF01920	10	1.300000	0.250	0.333	5.8		Sc
POR	PF01558	1	1.000000	Autotransporter	PF03797	5	3.200000	0.250	0.333	5.8		Hp
SIS	PF01380	4	4.250000	Ribosomal_S18	PF01084	4	1.000000	0.250	0.333	5.8		Hp
OEP	PF02321	2	1.500000	Flg_bb_rod	PF00460	4	5.750000	0.250	0.333	5.8		Hp
DHquinase_II	PF01220	1	1.000000	Autotransporter	PF03797	5	3.200000	0.250	0.333	5.8		Hp
Formyl_trans_N	PF00551	4	1.750000	Flg_bb_rod	PF00460	4	5.750000	0.250	0.333	5.8		Hp
Flg_bb_rod	PF00460	4	5.750000	Cpn60_TCP1	PF00118	24	1.500000	0.250	0.333	5.8		Hp
Flg_bb_rod	PF00460	4	5.750000	FHIPEP	PF00771	1	1.000000	0.250	0.333	5.8		Hp
Pfam-B_51929	PB051929	2	1.000000	Pfam-B_51929	PB051929	2	1.000000	0.250	0.333	5.8		Sc
Lyase_1	PF00206	9	1.333330	Flg_bb_rod	PF00460	4	5.750000	0.250	0.333	5.8		Hp
Pfam-B_99075	PB099075	4	2.000000	Pfam-B_35839	PB035839	2	1.500000	0.250	0.333	5.8		Sc
Pfam-B_56253	PB056253	2	1.000000	Pentapeptide_2	PF01469	2	1.500000	0.250	0.333	5.8		Sc
Pfam-B_25331	PB025331	1	1.000000	Fork_head	PF00250	14	2.714290	0.250	0.333	5.8		Sc
Yip1	PF04893	4	1.000000	AATase	PF07247	2	1.000000	0.250	0.333	5.8		Sc
Pfam-B_6775	PB006775	3	3.000000	DUF171	PF02598	2	1.000000	0.250	0.333	5.8		Sc
Pfam-B_62736	PB062736	2	1.000000	Glycogen_syn	PF05693	4	1.000000	0.250	0.333	5.8		Sc
YEATS	PF03366	5	1.200000	Pfam-B_3753	PB003753	2	1.000000	0.250	0.333	5.8		Sc
tRNA-synt_1b	PF00579	6	1.666670	Ribosomal_S16	PF00886	1	1.000000	0.250	0.333	5.8		Sc
Pfam-B_347	PB000347	6	4.000000	Peptidase_S10	PF00450	5	1.200000	0.250	0.333	5.8		Sc
Ribosomal_L7Ae	PF01248	16	1.187500	Gar1	PF04410	1	1.000000	0.250	0.333	5.8		Sc
TMS_TDE	PF03348	2	1.000000	Asparaginase	PF00710	5	1.200000	0.250	0.333	5.8		Sc
Ribosomal_S2	PF00318	5	1.200000	Ribosomal_S15	PF00312	5	1.600000	0.250	0.333	5.8		Sc
PMM	PF03332	1	1.000000	Adap_comp_sub	PF00928	8	2.250000	0.250	0.333	5.8		Sc
Pfam-B_46321	PB046321	2	1.000000	Pfam-B_46321	PB046321	2	1.000000	0.250	0.333	5.8		Sc
Ribosomal_L34e	PF01199	3	1.000000	Fibrinogen_C	PF00147	7	3.285710	0.250	0.333	5.8		Dm
Innexin	PF00876	6	1.166670	60KD_IMP	PF02096	4	2.000000	0.250	0.333	5.8		Dm
BESS	PF02944	2	1.000000	BESS	PF02944	2	1.000000	0.250	0.333	5.8		Dm
Pellino	PF04710	1	1.000000	Innexin	PF00876	6	1.166670	0.250	0.333	5.8		Dm
Spc97_Spc98	PF04130	4	1.500000	DIM1	PF02966	2	1.000000	0.250	0.333	5.8		Dm
T-box	PF00907	5	1.400000	Endonuclease_NS	PF01223	2	1.000000	0.250	0.333	5.8		Dm
Nrap	PF03813	1	1.000000	HhH-GPD	PF00730	6	3.166670	0.250	0.333	5.8		Sc
SBP56	PF05694	1	1.000000	Lyase_1	PF00206	9	1.333330	0.250	0.333	5.8		Dm
Histone_HNS	PF00816	2	1.000000	Histone_HNS	PF00816	2	1.000000	0.250	0.333	5.8	x 	Ec
Ribosomal_S9	PF00380	4	1.750000	MSSP	PF03940	2	1.000000	0.250	0.333	5.8		Dm
Linker_histone	PF00538	1	1.000000	HhH-GPD	PF00730	6	3.166670	0.250	0.333	5.8		Sc
RNA_pol_Rpc82	PF05645	1	1.000000	HhH-GPD	PF00730	6	3.166670	0.250	0.333	5.8		Sc
Pfam-B_13015	PB013015	1	1.000000	Amidase	PF01425	6	2.166670	0.250	0.333	5.8		Dm
T-box	PF00907	5	1.400000	Pfam-B_2394	PB002394	2	1.000000	0.250	0.333	5.8		Dm
Ribosomal_L13e	PF01294	3	1.000000	Acyl_transf_3	PF01757	4	1.750000	0.250	0.333	5.8		Dm
ArsA_ATPase	PF02374	4	1.000000	ArsA_ATPase	PF02374	4	1.000000	0.250	0.333	5.8	x 	Ec
SelR	PF01641	2	1.500000	Aminotran_5	PF00266	10	1.200000	0.250	0.333	5.8		Dm
Pfam-B_371	PB000371	4	1.500000	CK_II_beta	PF01214	6	1.000000	0.250	0.333	5.8		Dm
Pfam-B_52285	PB052285	1	1.000000	Carn_acyltransf	PF00755	6	1.500000	0.250	0.333	5.8		Dm
vATP-synt_AC39	PF01992	2	1.000000	14-3-3	PF00244	12	1.000000	0.250	0.333	5.8		Dm
TIM	PF00121	3	1.000000	Glyco_hydro_18	PF00704	4	1.250000	0.250	0.333	5.8		Dm
Pfam-B_14822	PB014822	1	1.000000	Cofilin_ADF	PF00241	9	1.888890	0.250	0.333	5.8		Dm
Pfam-B_371	PB000371	4	1.500000	Pfam-B_13984	PB013984	2	2.000000	0.250	0.333	5.8		Dm
OS-D	PF03392	2	1.000000	14-3-3	PF00244	12	1.000000	0.250	0.333	5.8		Dm
Sprouty	PF05210	2	1.500000	Pfam-B_371	PB000371	4	1.500000	0.250	0.333	5.8		Dm
Pfam-B_17923	PB017923	2	2.500000	Carn_acyltransf	PF00755	6	1.500000	0.250	0.333	5.8		Dm
Pfam-B_13984	PB013984	2	2.000000	La	PF05383	5	2.200000	0.250	0.333	5.8		Dm
Dynein_light	PF01221	4	1.000000	CIDE-N	PF02017	2	1.000000	0.250	0.333	5.8		Dm
CIDE-N	PF02017	2	1.000000	CIDE-N	PF02017	2	1.000000	0.250	0.333	5.8		Dm
Spc97_Spc98	PF04130	4	1.500000	Pfam-B_13984	PB013984	2	2.000000	0.250	0.333	5.8		Dm
zf-HIT	PF04438	5	1.400000	Chorion_3	PF05387	2	1.000000	0.250	0.333	5.8		Dm
IF-2B	PF01008	7	1.000000	ER	PF01133	2	1.000000	0.250	0.333	5.8		Dm
TFIID_30kDa	PF03540	4	1.000000	CIDE-N	PF02017	2	1.000000	0.250	0.333	5.8		Dm
Cullin	PF00888	6	1.000000	Chorion_3	PF05387	2	1.000000	0.250	0.333	5.8		Dm
zf-BED	PF02892	7	2.714290	TFIID_30kDa	PF03540	4	1.000000	0.250	0.333	5.8		Dm
Chorion_3	PF05387	2	1.000000	Adap_comp_sub	PF00928	8	2.250000	0.250	0.333	5.8		Dm
ODC_AZ	PF02100	2	1.000000	G-alpha	PF00503	11	1.000000	0.250	0.333	5.8		Dm
Nucleoplasmin	PF03066	2	1.000000	Nucleoplasmin	PF03066	2	1.000000	0.250	0.333	5.8	x 	Dm
S10_plectin	PF03501	2	1.500000	Calreticulin	PF00262	7	1.428570	0.250	0.333	5.8		Dm
UPF0171	PF03666	1	1.000000	ArfGap	PF01412	13	3.384610	0.250	0.333	5.8		Dm
TFIID-18kDa	PF02269	5	1.400000	TFIIA	PF03153	2	1.000000	0.250	0.333	5.8		Dm
Gamma-BBH	PF03322	3	1.000000	ENTH	PF01417	4	1.750000	0.250	0.333	5.8		Dm
HEAT	PF02985	3	1.000000	CBFB_NFYA	PF02045	4	1.750000	0.250	0.333	5.8		Dm
Metallothio_5	PF02067	2	1.000000	CIDE-N	PF02017	2	1.000000	0.250	0.333	5.8		Dm
TCTP	PF00838	3	1.000000	Dynein_light	PF01221	4	1.000000	0.250	0.333	5.8		Dm
Glyco_hydro_18	PF00704	4	1.250000	CBFB_NFYA	PF02045	4	1.750000	0.250	0.333	5.8		Dm
Ribosomal_L6	PF00347	4	1.000000	COX5A	PF02284	3	1.000000	0.250	0.333	5.8		Dm
TFIID_30kDa	PF03540	4	1.000000	TFIID_20kDa	PF03847	5	1.400000	0.333	0.302	5.8		Hs, Sc
RRM_1	PF00076	179	2.513970	AT_hook	PF02178	12	2.583330	0.010	0.007	5.8		Dm, Sc
UPF0113	PF03657	2	1.000000	Brix	PF04427	8	1.875000	0.286	0.274	5.8		Sc
IF-2B	PF01008	7	1.000000	Glyco_hydro_17	PF00332	3	2.333330	0.222	0.230	5.8		Sc
Pfam-B_99065	PB099065	2	2.000000	Pfam-B_80761	PB080761	1	2.000000	1.000	0.746	5.8		Sc
zf-C2H2	PF00096	255	2.450980	Pfam-B_14822	PB014822	1	1.000000	0.022	0.017	5.8		Dm
TPR	PF00515	80	4.337500	14-3-3	PF00244	12	1.000000	0.023	0.018	5.8		Ce, Dm, Sc
Pfam-B_99075	PB099075	4	2.000000	CBFD_NFYB_HMF	PF00808	13	1.384610	0.176	0.147	5.8		Rn, Sc
Pfam-B_39529	PB039529	1	2.000000	Arf	PF00025	16	1.000000	0.400	0.425	5.7		Sc
zf-C3HC4	PF00097	108	3.916670	ubiquitin	PF00240	42	2.285710	0.008	0.004	5.7		Ce, Dm, Sc
Cpn60_TCP1	PF00118	24	1.500000	Actin	PF00022	28	1.392860	0.011	0.017	5.7		Sc
Pfam-B_75870	PB075870	1	1.000000	bZIP	PF00170	36	2.750000	0.400	0.246	5.7		Sc
PFK	PF00365	4	4.500000	PFK	PF00365	4	4.500000	0.333	0.286	5.7	x 	Ec, Sc
Pfam-B_75870	PB075870	1	1.000000	Iso_dh	PF00180	11	1.000000	0.200	0.286	5.7		Sc
Pfam-B_22658	PB022658	2	1.500000	IF-2B	PF01008	7	1.000000	0.200	0.286	5.7		Sc
P53	PF00870	3	2.333330	P53	PF00870	3	2.333330	0.200	0.286	5.7	x 	Hs
Spermine_synth	PF01564	4	1.750000	CBFB_NFYA	PF02045	4	1.750000	0.200	0.286	5.7		Sc
Pterin_4a	PF01329	2	1.000000	IF-2B	PF01008	7	1.000000	0.200	0.286	5.7		Sc
P5CR	PF01089	3	1.000000	IF-2B	PF01008	7	1.000000	0.200	0.286	5.7		Sc
Gamma-BBH	PF03322	3	1.000000	Carb_anhydrase	PF00194	5	1.000000	0.200	0.286	5.7		Ce
Ribosomal_S7e	PF01251	3	1.000000	Mob1_phocein	PF03637	5	1.400000	0.200	0.286	5.7		Ce
Pfam-B_87644	PB087644	1	1.000000	HMG_box	PF00505	28	2.142860	0.200	0.286	5.7		Sc
Pfam-B_97239	PB097239	1	1.000000	Iso_dh	PF00180	11	1.000000	0.200	0.286	5.7		Sc
Pfam-B_5898	PB005898	5	2.000000	Nramp	PF01566	3	1.000000	0.200	0.286	5.7		Sc
Pfam-B_81879	PB081879	1	1.000000	CBFD_NFYB_HMF	PF00808	13	1.384610	0.200	0.286	5.7		Sc
Pfam-B_5433	PB005433	3	1.000000	Glyco_hydro_16	PF00722	3	4.000000	0.200	0.286	5.7		Sc
Ribosomal_S15	PF00312	5	1.600000	BSD	PF03909	5	1.800000	0.200	0.286	5.7		Sc
Erg28	PF03694	1	1.000000	Arf	PF00025	16	1.000000	0.200	0.286	5.7		Sc
PRAI	PF00697	1	1.000000	Arf	PF00025	16	1.000000	0.200	0.286	5.7		Sc
DSPc	PF00782	6	2.166670	CAP	PF01213	2	1.000000	0.200	0.286	5.7		Sc
Y_phosphatase2	PF03162	5	1.000000	TFIID-31kDa	PF02291	4	1.250000	0.200	0.286	5.7		Sc
UNC-50	PF05216	1	1.000000	Arf	PF00025	16	1.000000	0.200	0.286	5.7		Sc
zf-CCCH	PF00642	32	3.500000	Ssu72	PF04722	1	1.000000	0.200	0.286	5.7		Sc
Ribosomal_60s	PF00428	11	1.545450	Mgm101p	PF06420	1	1.000000	0.200	0.286	5.7		Sc
TFIID-31kDa	PF02291	4	1.250000	TFIID-18kDa	PF02269	5	1.400000	0.200	0.286	5.7		Sc
SRP40_C	PF05022	1	1.000000	HMG_box	PF00505	28	2.142860	0.200	0.286	5.7		Sc
TFIID-18kDa	PF02269	5	1.400000	TAFII55_N	PF04658	3	1.000000	0.200	0.286	5.7		Sc
Iso_dh	PF00180	11	1.000000	CDC45	PF02724	1	1.000000	0.200	0.286	5.7		Sc
Pfam-B_18367	PB018367	2	1.500000	KE2	PF01920	10	1.300000	0.200	0.286	5.7		Ce
Ribosomal_S12	PF00164	5	1.000000	Pfam-B_371	PB000371	4	1.500000	0.200	0.286	5.7		Sc
RnaseH	PF00075	2	2.000000	EMP24_GP25L	PF01105	6	1.000000	0.200	0.286	5.7		Ce
SAP	PF02037	14	5.000000	Pfam-B_10160	PB010160	1	1.000000	0.200	0.286	5.7		Sc
Scramblase	PF03803	7	1.285710	MAM33	PF02330	2	1.000000	0.200	0.286	5.7		Ce
Pfam-B_40954	PB040954	1	1.000000	Aa_trans	PF01490	7	1.142860	0.200	0.286	5.7		Sc
Synaptobrevin	PF00957	8	2.250000	Ribosomal_L38e	PF01781	2	1.000000	0.200	0.286	5.7		Sc
UPF0113	PF03657	2	1.000000	EMP24_GP25L	PF01105	6	1.000000	0.200	0.286	5.7		Sc
Nop52	PF05997	2	2.000000	EMP24_GP25L	PF01105	6	1.000000	0.200	0.286	5.7		Sc
GDA1_CD39	PF01150	1	1.000000	Aldedh	PF00171	15	2.133330	0.200	0.286	5.7		Sc
Transaldolase	PF00923	4	1.000000	DSPc	PF00782	6	2.166670	0.200	0.286	5.7		Sc
Pfam-B_6885	PB006885	2	3.500000	G-alpha	PF00503	11	1.000000	0.200	0.286	5.7		Sc
Ribosomal_S2	PF00318	5	1.200000	ArsA_ATPase	PF02374	4	1.000000	0.200	0.286	5.7		Sc
Amidase_2	PF01510	3	1.333330	Amidase_2	PF01510	3	1.333330	0.200	0.286	5.7		Dm
Pfam-B_974	PB000974	6	1.500000	MAM	PF00629	6	6.000000	0.200	0.286	5.7		Dm
Propep_M14	PF02244	6	1.833330	Pfam-B_9713	PB009713	1	1.000000	0.200	0.286	5.7		Dm
GrpE	PF01025	4	1.500000	CN_hydrolase	PF00795	7	2.142860	0.200	0.286	5.7		Sc
vATP-synt_E	PF01991	3	1.000000	CN_hydrolase	PF00795	7	2.142860	0.200	0.286	5.7		Sc
Pfam-B_2295	PB002295	7	4.000000	Pfam-B_17162	PB017162	1	1.000000	0.200	0.286	5.7		Dm
Pfam-B_56361	PB056361	1	1.000000	Lactamase_B	PF00753	10	3.300000	0.200	0.286	5.7		Dm
vATP-synt_AC39	PF01992	2	1.000000	G-alpha	PF00503	11	1.000000	0.200	0.286	5.7		Dm
Ribosomal_S26e	PF01283	3	1.000000	Pfam-B_12574	PB012574	3	4.333330	0.200	0.286	5.7		Dm
Pellino	PF04710	1	1.000000	Arrestin_N	PF00339	21	2.476190	0.200	0.286	5.7		Dm
Pfam-B_11772	PB011772	3	2.000000	Lactamase_B	PF00753	10	3.300000	0.200	0.286	5.7		Dm
TFIID_20kDa	PF03847	5	1.400000	DUF862	PF05903	3	1.666670	0.200	0.286	5.7		Dm
Ribosomal_L14	PF00238	6	1.000000	F_actin_cap_B	PF01115	3	1.000000	0.200	0.286	5.7		Dm
ODC_AZ	PF02100	2	1.000000	NUDIX	PF00293	9	1.444440	0.200	0.286	5.7		Dm
Pfam-B_18728	PB018728	1	1.000000	Exonuc_X-T	PF00929	12	1.916670	0.200	0.286	5.7		Dm
SIR2	PF02146	8	1.750000	Pfam-B_17923	PB017923	2	2.500000	0.200	0.286	5.7		Dm
Ribosomal_S26e	PF01283	3	1.000000	Pfam-B_2295	PB002295	7	4.000000	0.200	0.286	5.7		Dm
ODC_AZ	PF02100	2	1.000000	Exonuc_X-T	PF00929	12	1.916670	0.200	0.286	5.7		Dm
zf-HIT	PF04438	5	1.400000	Profilin	PF00235	3	1.000000	0.200	0.286	5.7		Dm
UPF0099	PF01981	1	1.000000	CBFD_NFYB_HMF	PF00808	13	1.384610	0.200	0.286	5.7		Dm
Pfam-B_17923	PB017923	2	2.500000	Exonuc_X-T	PF00929	12	1.916670	0.200	0.286	5.7		Dm
Ribosomal_L22e	PF01776	1	1.000000	FKBP_C	PF00254	11	2.454550	0.200	0.286	5.7		Dm
Pfam-B_17162	PB017162	1	1.000000	CBFD_NFYB_HMF	PF00808	13	1.384610	0.200	0.286	5.7		Dm
Pfam-B_24706	PB024706	1	1.000000	ADH_zinc_N	PF00107	29	1.620690	0.200	0.286	5.7		Dm
Pfam-B_10432	PB010432	1	1.000000	FKBP_C	PF00254	11	2.454550	0.200	0.286	5.7		Dm
PX	PF00787	23	3.086960	Pfam-B_8261	PB008261	1	1.000000	0.200	0.286	5.7		Dm
Pfam-B_4887	PB004887	4	2.250000	Dynein_light	PF01221	4	1.000000	0.200	0.286	5.7		Dm
SIR2	PF02146	8	1.750000	Gamma-thionin	PF00304	1	1.000000	0.200	0.286	5.7		Dm
Diphthamide_syn	PF01866	4	1.250000	Diphthamide_syn	PF01866	4	1.250000	0.250	0.242	5.6		Dm, Sc
YEATS	PF03366	5	1.200000	MOZ_SAS	PF01853	7	2.285710	0.250	0.198	5.6		Sc
zf-C2H2	PF00096	255	2.450980	Pfam-B_26735	PB026735	2	3.500000	0.037	0.027	5.6		Dm
Pex24p	PF06398	3	1.333330	Pex24p	PF06398	3	1.333330	0.222	0.224	5.6		Sc
Yip1	PF04893	4	1.000000	Pfam-B_90509	PB090509	2	2.000000	0.750	0.649	5.6		Sc
Pkinase	PF00069	399	3.734340	Pfam-B_4092	PB004092	1	2.000000	0.021	0.030	5.6		Dm
Pfam-B_6525	PB006525	2	1.000000	Pfam-B_1	PB000001	279	6.501790	0.016	0.016	5.5		Dm
NOT2_3_5	PF04153	6	2.166670	F_actin_cap_B	PF01115	3	1.000000	0.167	0.250	5.5		Sc
Pfam-B_35839	PB035839	2	1.500000	IF-2B	PF01008	7	1.000000	0.167	0.250	5.5		Sc
TFIID_30kDa	PF03540	4	1.000000	SRF-TF	PF00319	6	3.333330	0.167	0.250	5.5		Sc
Ran_BP1	PF00638	6	2.833330	Pfam-B_46575	PB046575	2	1.500000	0.167	0.250	5.5		Sc
ACBP	PF00887	4	2.250000	ACBP	PF00887	4	2.250000	0.167	0.250	5.5	x 	Rn
G-alpha	PF00503	11	1.000000	ArsA_ATPase	PF02374	4	1.000000	0.167	0.250	5.5		Sc
Pfam-B_87329	PB087329	2	1.000000	HORMA	PF02301	6	1.166670	0.167	0.250	5.5		Sc
Pfam-B_62736	PB062736	2	1.000000	IF-2B	PF01008	7	1.000000	0.167	0.250	5.5		Sc
UDPGT	PF00201	5	1.000000	Dynein_light	PF01221	4	1.000000	0.167	0.250	5.5		Ce
TBP	PF00352	5	2.200000	HORMA	PF02301	6	1.166670	0.167	0.250	5.5		Ce
DUF850	PF05863	1	1.000000	COesterase	PF00135	11	1.181820	0.167	0.250	5.5		Ce
Ribosomal_S12	PF00164	5	1.000000	BIR	PF00653	6	3.500000	0.167	0.250	5.5		Ce
Pfam-B_8912	PB008912	6	1.666670	Pfam-B_70836	PB070836	1	1.000000	0.167	0.250	5.5		Sc
UPF0160	PF03690	1	1.000000	Pfam-B_8912	PB008912	6	1.666670	0.167	0.250	5.5		Sc
vATP-synt_AC39	PF01992	2	1.000000	MOZ_SAS	PF01853	7	2.285710	0.167	0.250	5.5		Sc
GrpE	PF01025	4	1.500000	BAR	PF03114	6	2.166670	0.167	0.250	5.5		Sc
Yip1	PF04893	4	1.000000	BSD	PF03909	5	1.800000	0.167	0.250	5.5		Sc
SNF7	PF03357	3	1.000000	Formyl_trans_N	PF00551	4	1.750000	0.167	0.250	5.5		Sc
TRAPP_Bet3	PF04051	4	1.000000	TRAPP_Bet3	PF04051	4	1.000000	0.167	0.250	5.5		Sc
UPF0029	PF01205	2	1.000000	PIR	PF00399	6	2.166670	0.167	0.250	5.5		Sc
vATP-synt_AC39	PF01992	2	1.000000	Carn_acyltransf	PF00755	6	1.500000	0.167	0.250	5.5		Sc
Cation_efflux	PF01545	4	1.250000	Cation_efflux	PF01545	4	1.250000	0.167	0.250	5.5		Ce
Pfam-B_5433	PB005433	3	1.000000	HEAT_PBS	PF03130	4	11.000000	0.167	0.250	5.5		Sc
Yip1	PF04893	4	1.000000	Pex24p	PF06398	3	1.333330	0.167	0.250	5.5		Sc
Pfam-B_99707	PB099707	1	1.000000	Pfam-B_200	PB000200	16	2.312500	0.167	0.250	5.5		Sc
SNF7	PF03357	3	1.000000	Pfam-B_62736	PB062736	2	1.000000	0.167	0.250	5.5		Sc
Yippee	PF03226	2	1.000000	SPRY	PF00622	9	4.111110	0.167	0.250	5.5		Sc
NDK	PF00334	4	1.500000	NDK	PF00334	4	1.500000	0.167	0.250	5.5	x 	Sc
SNF7	PF03357	3	1.000000	Mob1_phocein	PF03637	5	1.400000	0.167	0.250	5.5		Sc
SNF7	PF03357	3	1.000000	Pfam-B_83450	PB083450	2	1.000000	0.167	0.250	5.5		Sc
Glucosamine_iso	PF01182	3	2.333330	Amidohydro_1	PF01979	10	3.100000	0.167	0.250	5.5		Ce
Smg4_UPF3	PF03467	1	1.000000	MIF4G	PF02854	11	3.818180	0.167	0.250	5.5		Sc
SNF5	PF04855	3	1.666670	ARID	PF01388	6	6.833330	0.167	0.250	5.5		Sc
Folate_carrier	PF01770	1	1.000000	Actin	PF00022	28	1.392860	0.167	0.250	5.5		Ce
zf-BED	PF02892	7	2.714290	Utp14	PF04615	2	2.000000	0.167	0.250	5.5		Ce
Pfam-B_9281	PB009281	3	1.666670	NAP	PF00956	5	1.000000	0.167	0.250	5.5		Sc
PTS_2-RNA	PF01885	1	1.000000	Brix	PF04427	8	1.875000	0.167	0.250	5.5		Sc
Pfam-B_9281	PB009281	3	1.666670	Amidase	PF01425	6	2.166670	0.167	0.250	5.5		Sc
Pfam-B_9281	PB009281	3	1.666670	Pfam-B_62736	PB062736	2	1.000000	0.167	0.250	5.5		Sc
Pfam-B_4884	PB004884	3	1.333330	Glyco_hydro_47	PF01532	4	1.250000	0.167	0.250	5.5		Sc
ICL	PF00463	4	1.250000	ICL	PF00463	4	1.250000	0.167	0.250	5.5	x 	Cg
Pex14_N	PF04695	3	1.666670	G-alpha	PF00503	11	1.000000	0.167	0.250	5.5		Ce
Pfam-B_30368	PB030368	3	1.000000	GMP_PDE_delta	PF05351	4	2.000000	0.167	0.250	5.5		Ce
Pfam-B_200	PB000200	16	2.312500	Nnf1	PF03980	1	1.000000	0.167	0.250	5.5		Sc
HisKA	PF00512	7	6.571430	AhpC-TSA	PF00578	9	1.666670	0.167	0.250	5.5		Hp
Flagellin_N	PF00669	3	2.333330	AhpC-TSA	PF00578	9	1.666670	0.167	0.250	5.5		Hp
Lactamase_B	PF00753	10	3.300000	Bac_rhodopsin	PF01036	2	1.000000	0.167	0.250	5.5		Sc
Ribosomal_L38e	PF01781	2	1.000000	Glyco_transf_15	PF01793	6	1.333330	0.167	0.250	5.5		Sc
Na_H_Exchanger	PF00999	4	2.000000	Leo1	PF04004	3	1.333330	0.167	0.250	5.5		Sc
RTA1	PF04479	3	1.000000	ELO	PF01151	4	1.000000	0.167	0.250	5.5		Sc
Pfam-B_29854	PB029854	2	1.000000	Auxin_eff	PF03547	3	1.000000	0.167	0.250	5.5		Sc
Prenyltransf	PF01255	2	7.000000	Cys_Met_Meta_PP	PF01053	9	1.333330	0.167	0.250	5.5		Sc
Rhomboid	PF01694	2	3.000000	Amidohydro_1	PF01979	10	3.100000	0.167	0.250	5.5		Sc
Ribosomal_L7Ae	PF01248	16	1.187500	AAR2	PF05282	2	1.000000	0.167	0.250	5.5		Sc
Pfam-B_83467	PB083467	1	1.000000	Cys_Met_Meta_PP	PF01053	9	1.333330	0.167	0.250	5.5		Sc
Spermine_synth	PF01564	4	1.750000	Spermine_synth	PF01564	4	1.750000	0.167	0.250	5.5	x 	Sc
Pfam-B_29854	PB029854	2	1.000000	CDC50	PF03381	3	1.000000	0.167	0.250	5.5		Sc
Nrap	PF03813	1	1.000000	Brix	PF04427	8	1.875000	0.167	0.250	5.5		Sc
Pfam-B_52661	PB052661	2	1.000000	Hist_deacetyl	PF00850	12	2.416670	0.167	0.250	5.5		Sc
Rad9	PF04139	1	1.000000	BRCT	PF00533	23	4.695650	0.167	0.250	5.5		Hs
TB2_DP1_HVA22	PF03134	6	1.500000	Nsp1_C	PF05064	3	3.000000	0.167	0.250	5.5		Dm
DUF408	PF04181	1	1.000000	Brix	PF04427	8	1.875000	0.167	0.250	5.5		Sc
Sec1	PF00995	10	1.200000	Pfam-B_22658	PB022658	2	1.500000	0.167	0.250	5.5		Sc
SBP_bac_3	PF00497	2	6.000000	BPD_transp_1	PF00528	3	1.333330	0.167	0.250	5.5		Ec
Nucleoplasmin	PF03066	2	1.000000	Acyl_transf_3	PF01757	4	1.750000	0.167	0.250	5.5		Dm
Pfam-B_4422	PB004422	2	2.000000	Pfam-B_20675	PB020675	3	1.000000	0.167	0.250	5.5		Dm
Pfam-B_34113	PB034113	1	1.000000	Histone	PF00125	19	1.842110	0.167	0.250	5.5		Dm
PGAM	PF00300	15	1.733330	Pfam-B_11772	PB011772	3	2.000000	0.167	0.250	5.5		Dm
Tektin	PF03148	3	1.000000	14-3-3	PF00244	12	1.000000	0.167	0.250	5.5		Dm
Tctex-1	PF03645	2	1.000000	PGAM	PF00300	15	1.733330	0.167	0.250	5.5		Dm
MIR	PF02815	6	3.333330	DHFR_1	PF00186	3	1.000000	0.167	0.250	5.5		Dm
FYVE	PF01363	15	3.400000	ACP53EA	PF06313	1	1.000000	0.167	0.250	5.5		Dm
PAX	PF00292	7	2.142860	HABP4_PAI-RBP1	PF04774	1	1.000000	0.167	0.250	5.5		Dm
PAX	PF00292	7	2.142860	Mtc	PF03820	2	1.000000	0.167	0.250	5.5		Dm
Pfam-B_13984	PB013984	2	2.000000	Acyl_transf_3	PF01757	4	1.750000	0.167	0.250	5.5		Dm
Tektin	PF03148	3	1.000000	Pfam-B_13984	PB013984	2	2.000000	0.167	0.250	5.5		Dm
CIDE-N	PF02017	2	1.000000	AT_hook	PF02178	12	2.583330	0.167	0.250	5.5		Dm
Cytochrom_C	PF00034	4	1.250000	4HBT	PF03061	6	2.333330	0.167	0.250	5.5		Dm
NTF2	PF02136	8	2.125000	MBT	PF02820	2	1.500000	0.167	0.250	5.5		Dm
RNA_pol_Rpc34	PF05158	2	1.000000	PAX	PF00292	7	2.142860	0.167	0.250	5.5		Dm
CBFB_NFYA	PF02045	4	1.750000	CBFB_NFYA	PF02045	4	1.750000	0.167	0.250	5.5		Dm
TFIID_20kDa	PF03847	5	1.400000	PfkB	PF00294	7	1.714290	0.167	0.250	5.5		Dm
Ribosomal_S17	PF00366	7	1.857140	Phospholip_A2_2	PF05826	3	1.333330	0.167	0.250	5.5		Dm
Ribosomal_L35Ae	PF01247	1	1.000000	PAX	PF00292	7	2.142860	0.167	0.250	5.5		Dm
Sulfotransfer_1	PF00685	3	2.000000	Ribosomal_S17	PF00366	7	1.857140	0.167	0.250	5.5		Dm
Xan_ur_permease	PF00860	1	1.000000	SCP	PF00188	11	1.545450	0.167	0.250	5.5		Dm
SCP	PF00188	11	1.545450	SAP18	PF06487	1	1.000000	0.167	0.250	5.5		Dm
Pericardin_rpt	PF07054	2	1.000000	Ferritin	PF00210	9	1.000000	0.167	0.250	5.5		Dm
SURF4	PF02077	2	1.000000	PBP	PF01161	6	1.000000	0.167	0.250	5.5		Dm
Pfam-B_974	PB000974	6	1.500000	Mt_ATP-synt_D	PF05873	2	1.000000	0.167	0.250	5.5		Dm
Pfam-B_8183	PB008183	2	1.000000	Amidase	PF01425	6	2.166670	0.167	0.250	5.5		Dm
Prenyltrans	PF00432	7	1.571430	Innexin	PF00876	6	1.166670	0.167	0.250	5.5		Dm
HEAT	PF02985	3	1.000000	Amidase	PF01425	6	2.166670	0.167	0.250	5.5		Dm
Prenyltrans	PF00432	7	1.571430	CBFB_NFYA	PF02045	4	1.750000	0.167	0.250	5.5		Dm
PAX	PF00292	7	2.142860	DUF833	PF05742	1	1.000000	0.167	0.250	5.5		Dm
Pfam-B_102961	PB102961	2	2.000000	7tm_1	PF00001	44	1.659090	0.100	0.135	5.5		Dm
Pfam-B_23629	PB023629	4	2.000000	Pfam-B_23629	PB023629	4	2.000000	0.200	0.247	5.5		Sc
Pkinase	PF00069	399	3.734340	Pfam-B_30053	PB030053	1	2.000000	0.028	0.041	5.5		Ce
Pfam-B_17219	PB017219	2	1.500000	HSP70	PF00012	30	2.433330	0.400	0.224	5.4		Dm
RA	PF00788	12	5.750000	Fip1	PF05182	2	1.000000	0.250	0.222	5.4		Dm, Sc
LSM	PF01423	33	1.030300	DCP2	PF05026	1	2.000000	0.250	0.267	5.4		Sc
Vps52	PF04129	3	1.333330	IF-2B	PF01008	7	1.000000	0.143	0.222	5.4		Sc
Pfam-B_75870	PB075870	1	1.000000	Histone	PF00125	19	1.842110	0.143	0.222	5.4		Sc
CAP	PF01213	2	1.000000	Actin	PF00022	28	1.392860	0.143	0.222	5.4		Sc
SOH1	PF05669	2	1.000000	Aa_trans	PF01490	7	1.142860	0.143	0.222	5.4		Sc
NAP	PF00956	5	1.000000	CBFB_NFYA	PF02045	4	1.750000	0.143	0.222	5.4		Sc
APG12	PF04110	1	1.000000	Actin	PF00022	28	1.392860	0.143	0.222	5.4		Sc
Glutaredoxin	PF00462	7	1.857140	F_actin_cap_B	PF01115	3	1.000000	0.143	0.222	5.4		Sc
Pfam-B_75870	PB075870	1	1.000000	KH_1	PF00013	39	3.282050	0.143	0.222	5.4		Sc
Pfam-B_65177	PB065177	1	1.000000	CBS	PF00571	11	2.545450	0.143	0.222	5.4		Sc
Ribosomal_L6e	PF01159	4	2.000000	Inositol_P	PF00459	7	1.285710	0.143	0.222	5.4		Ce
Ctr	PF04145	6	1.000000	ASC	PF00858	3	1.333330	0.143	0.222	5.4		Ce
GYF	PF02213	6	2.666670	Dynein_light	PF01221	4	1.000000	0.143	0.222	5.4		Ce
Yip1	PF04893	4	1.000000	DUF148	PF02520	7	1.571430	0.143	0.222	5.4		Ce
Pfam-B_5898	PB005898	5	2.000000	Pfam-B_5898	PB005898	5	2.000000	0.143	0.222	5.4		Sc
RNA_pol_Rpb8	PF03870	3	1.000000	DUF148	PF02520	7	1.571430	0.143	0.222	5.4		Ce
Pfam-B_67679	PB067679	1	1.000000	Actin	PF00022	28	1.392860	0.143	0.222	5.4		Sc
Thg1	PF04446	1	1.000000	CUE	PF02845	9	2.111110	0.143	0.222	5.4		Sc
TFIID_20kDa	PF03847	5	1.400000	TFIID-18kDa	PF02269	5	1.400000	0.143	0.222	5.4		Sc
RNA_pol_Rpb8	PF03870	3	1.000000	dCMP_cyt_deam	PF00383	9	1.777780	0.143	0.222	5.4		Ce
MAS20	PF02064	2	1.000000	DUF148	PF02520	7	1.571430	0.143	0.222	5.4		Ce
Ribosomal_L38e	PF01781	2	1.000000	Aa_trans	PF01490	7	1.142860	0.143	0.222	5.4		Sc
Ribosomal_L6e	PF01159	4	2.000000	G-alpha	PF00503	11	1.000000	0.143	0.222	5.4		Ce
Porin_3	PF01459	7	1.000000	ArsA_ATPase	PF02374	4	1.000000	0.143	0.222	5.4		Sc
MAT_Alpha1	PF04769	1	1.000000	Histone	PF00125	19	1.842110	0.143	0.222	5.4		Sc
Pfam-B_37571	PB037571	1	1.000000	KH_1	PF00013	39	3.282050	0.143	0.222	5.4		Sc
Ribosomal_S2	PF00318	5	1.200000	Ribosomal_S10	PF00338	5	1.000000	0.143	0.222	5.4		Sc
Elongin_A	PF06881	2	3.000000	Brix	PF04427	8	1.875000	0.143	0.222	5.4		Sc
Ribosomal_S7	PF00177	6	1.666670	Ribosomal_S2	PF00318	5	1.200000	0.143	0.222	5.4		Sc
Nrap	PF03813	1	1.000000	KH_1	PF00013	39	3.282050	0.143	0.222	5.4		Sc
PGAM	PF00300	15	1.733330	Pfam-B_47808	PB047808	1	1.000000	0.143	0.222	5.4		Sc
Apc13p	PF05839	1	1.000000	Actin	PF00022	28	1.392860	0.143	0.222	5.4		Sc
DUF852	PF05871	1	1.000000	CUE	PF02845	9	2.111110	0.143	0.222	5.4		Sc
PAX	PF00292	7	2.142860	Acid_phosphat_A	PF00328	5	1.600000	0.143	0.222	5.4		Dm
zf-UBP	PF02148	9	3.888890	Adenylsucc_synt	PF00709	3	1.000000	0.143	0.222	5.4		Dm
PTPS	PF01242	2	1.000000	ArfGap	PF01412	13	3.384610	0.143	0.222	5.4		Dm
Nop52	PF05997	2	2.000000	Brix	PF04427	8	1.875000	0.143	0.222	5.4		Sc
Ribosomal_L3	PF00297	5	1.600000	Ribosomal_L1	PF00687	4	1.000000	0.143	0.222	5.4		Sc
Pfam-B_9477	PB009477	2	1.000000	PAX	PF00292	7	2.142860	0.143	0.222	5.4		Dm
Pfam-B_10735	PB010735	1	1.000000	Myosin_tail_1	PF01576	18	9.000000	0.143	0.222	5.4		Dm
Porin_3	PF01459	7	1.000000	F_actin_cap_B	PF01115	3	1.000000	0.143	0.222	5.4		Dm
zf-Tim10_DDP	PF02953	7	1.000000	CybS	PF05328	2	1.000000	0.143	0.222	5.4		Dm
Serpin	PF00079	1	1.000000	HSP70	PF00012	30	2.433330	0.143	0.222	5.4		Dm
Tetraspannin	PF00335	10	1.100000	MED6	PF04934	2	1.500000	0.143	0.222	5.4		Dm
Pfam-B_21793	PB021793	1	1.000000	Arf	PF00025	16	1.000000	0.143	0.222	5.4		Dm
Pfam-B_21793	PB021793	1	1.000000	Pfam-B_19	PB000019	10	2.100000	0.143	0.222	5.4		Dm
Zip	PF02535	9	1.000000	4HBT	PF03061	6	2.333330	0.143	0.222	5.4		Dm
Ribosomal_L35Ae	PF01247	1	1.000000	Arf	PF00025	16	1.000000	0.143	0.222	5.4		Dm
Tctex-1	PF03645	2	1.000000	MA3	PF02847	11	4.000000	0.143	0.222	5.4		Dm
Pfam-B_29663	PB029663	1	1.000000	Pfam-B_19	PB000019	10	2.100000	0.143	0.222	5.4		Dm
Ribosomal_L22	PF00237	3	1.000000	NUDIX	PF00293	9	1.444440	0.143	0.222	5.4		Dm
Pfam-B_50462	PB050462	1	1.000000	JmjC	PF02373	13	5.615390	0.143	0.222	5.4		Dm
NUDIX	PF00293	9	1.444440	ATP-synt_F	PF01990	3	1.000000	0.143	0.222	5.4		Dm
PRA1	PF03208	2	1.000000	FYVE	PF01363	15	3.400000	0.222	0.209	5.4		Ce, Sc
zf-C2H2	PF00096	255	2.450980	Pfam-B_2394	PB002394	2	1.000000	0.019	0.015	5.4		Dm
CoA_trans	PF01144	6	1.166670	CoA_trans	PF01144	6	1.166670	0.200	0.196	5.4	x 	Af, Hp
ubiquitin	PF00240	42	2.285710	F-box	PF00646	36	3.111110	0.013	0.010	5.4		Sc
TFIID_20kDa	PF03847	5	1.400000	Pfam-B_2668	PB002668	7	2.000000	0.182	0.184	5.4		Dm
Sas10_Utp3	PF04000	2	2.500000	Pkinase	PF00069	399	3.734340	0.010	0.015	5.4		Sc
Cpn60_TCP1	PF00118	24	1.500000	ADH_zinc_N	PF00107	29	1.620690	0.014	0.014	5.4		Dm, Ec
Pkinase	PF00069	399	3.734340	Pfam-B_101521	PB101521	1	3.000000	0.047	0.035	5.3		Sc
Pfam-B_90223	PB090223	1	4.000000	Pfam-B_9004	PB009004	8	3.625000	0.750	0.626	5.3		Ce
zf-C2H2	PF00096	255	2.450980	Mss4	PF04421	2	1.000000	0.010	0.014	5.3		Dm
CBFD_NFYB_HMF	PF00808	13	1.384610	CBFB_NFYA	PF02045	4	1.750000	0.250	0.185	5.3		Dm, Sc
Pex2_Pex12	PF04757	4	2.000000	Pex19	PF04614	2	1.500000	1.000	0.769	5.3		Sc
IF4E	PF01652	5	1.000000	CBFB_NFYA	PF02045	4	1.750000	0.125	0.200	5.3		Sc
Nucleoporin	PF03177	3	1.000000	HORMA	PF02301	6	1.166670	0.125	0.200	5.3		Sc
SKN1	PF03935	2	1.000000	Adap_comp_sub	PF00928	8	2.250000	0.125	0.200	5.3		Sc
Ribosomal_S2	PF00318	5	1.200000	14-3-3	PF00244	12	1.000000	0.125	0.200	5.3		Sc
RA	PF00788	12	5.750000	APG6	PF04111	2	1.000000	0.125	0.200	5.3		Sc
Glyco_transf_20	PF00982	4	2.500000	Ctr	PF04145	6	1.000000	0.125	0.200	5.3		Sc
Pfam-B_44336	PB044336	2	1.500000	DUF290	PF01060	4	1.000000	0.125	0.200	5.3		Ce
SUI1	PF01253	4	1.750000	Aminotran_3	PF00202	6	1.000000	0.125	0.200	5.3		Sc
SUI1	PF01253	4	1.750000	Glyco_transf_20	PF00982	4	2.500000	0.125	0.200	5.3		Sc
UAF_Rrn10	PF05234	1	1.000000	Adaptin_N	PF01602	17	2.588230	0.125	0.200	5.3		Sc
vATP-synt_AC39	PF01992	2	1.000000	KE2	PF01920	10	1.300000	0.125	0.200	5.3		Sc
Pro_isomerase	PF00160	18	1.500000	Pfam-B_18104	PB018104	1	1.000000	0.125	0.200	5.3		Sc
Ribosomal_60s	PF00428	11	1.545450	Endonuclease_NS	PF01223	2	1.000000	0.125	0.200	5.3		Sc
TCTP	PF00838	3	1.000000	SAP	PF02037	14	5.000000	0.125	0.200	5.3		Sc
V-SNARE	PF05008	5	1.000000	Ribosomal_L6	PF00347	4	1.000000	0.125	0.200	5.3		Sc
Pfam-B_6354	PB006354	2	1.000000	adh_short	PF00106	30	1.300000	0.125	0.200	5.3		Ce
DS	PF01916	2	1.000000	Adaptin_N	PF01602	17	2.588230	0.125	0.200	5.3		Sc
Pfam-B_34461	PB034461	2	1.000000	ADH_zinc_N	PF00107	29	1.620690	0.125	0.200	5.3		Ce
Glycogen_syn	PF05693	4	1.000000	14-3-3	PF00244	12	1.000000	0.125	0.200	5.3		Sc
PP-binding	PF00550	7	4.857140	HisKA	PF00512	7	6.571430	0.125	0.200	5.3		Hp
CUE	PF02845	9	2.111110	ArsA_ATPase	PF02374	4	1.000000	0.125	0.200	5.3		Sc
Ribosomal_L7Ae	PF01248	16	1.187500	DUF171	PF02598	2	1.000000	0.125	0.200	5.3		Sc
Ribosomal_S2	PF00318	5	1.200000	Ribosomal_S17	PF00366	7	1.857140	0.125	0.200	5.3		Sc
Polyketide_cyc	PF03364	1	1.000000	Pfam-B_17	PB000017	33	4.696970	0.125	0.200	5.3		Dm
Ribosomal_L32e	PF01655	3	1.000000	Peptidase_M14	PF00246	8	2.000000	0.125	0.200	5.3		Dm
Ribosomal_L3	PF00297	5	1.600000	Ribosomal_L23	PF00276	5	1.600000	0.125	0.200	5.3		Sc
Ribosomal_L4	PF00573	7	1.571430	Ribosomal_L3	PF00297	5	1.600000	0.125	0.200	5.3		Sc
Sprouty	PF05210	2	1.500000	Asp	PF00026	13	1.846150	0.125	0.200	5.3		Dm
Calreticulin	PF00262	7	1.428570	Acyl_transf_3	PF01757	4	1.750000	0.125	0.200	5.3		Dm
UCR_TM	PF02921	3	1.666670	SIR2	PF02146	8	1.750000	0.125	0.200	5.3		Dm
Pro_isomerase	PF00160	18	1.500000	Pfam-B_17162	PB017162	1	1.000000	0.125	0.200	5.3		Dm
Chorion_3	PF05387	2	1.000000	Asp	PF00026	13	1.846150	0.125	0.200	5.3		Dm
Pfam-B_22640	PB022640	1	1.000000	Exo_endo_phos	PF03372	20	1.750000	0.125	0.200	5.3		Dm
Pfam-B_42561	PB042561	1	1.000000	Bromodomain	PF00439	25	6.640000	0.125	0.200	5.3		Dm
SIR2	PF02146	8	1.750000	F_actin_cap_B	PF01115	3	1.000000	0.125	0.200	5.3		Dm
Annexin	PF00191	4	1.000000	14-3-3	PF00244	12	1.000000	0.125	0.200	5.3		Dm
Hist_deacetyl	PF00850	12	2.416670	F_actin_cap_B	PF01115	3	1.000000	0.125	0.200	5.3		Dm
Translin	PF01997	2	1.000000	Cofilin_ADF	PF00241	9	1.888890	0.125	0.200	5.3		Dm
PBP	PF01161	6	1.000000	Not3	PF04065	3	1.666670	0.125	0.200	5.3		Dm
TFIID_20kDa	PF03847	5	1.400000	CSD	PF00313	5	2.000000	0.125	0.200	5.3		Dm
FYRN	PF05964	1	1.000000	Bromodomain	PF00439	25	6.640000	0.125	0.200	5.3		Dm
SCP	PF00188	11	1.545450	Pfam-B_2394	PB002394	2	1.000000	0.125	0.200	5.3		Dm
Serendipity_A	PF05482	1	1.000000	Cpn60_TCP1	PF00118	24	1.500000	0.125	0.200	5.3		Dm
Ribosomal_S11	PF00411	2	1.000000	Lactamase_B	PF00753	10	3.300000	0.125	0.200	5.3		Dm
SH3BP5	PF05276	1	1.000000	Pfam-B_17	PB000017	33	4.696970	0.125	0.200	5.3		Dm
E1_dh	PF00676	10	2.900000	COX5A	PF02284	3	1.000000	0.125	0.200	5.3		Dm
RasGEF	PF00617	10	4.800000	P21-Arc	PF04062	2	1.000000	0.125	0.200	5.3		Dm
Pkinase	PF00069	399	3.734340	Pfam-B_56415	PB056415	2	1.000000	0.014	0.014	5.3		Sc
Pkinase	PF00069	399	3.734340	Pfam-B_68547	PB068547	2	1.000000	0.009	0.014	5.3		Sc
Pkinase	PF00069	399	3.734340	Pfam-B_85010	PB085010	2	1.000000	0.009	0.014	5.3		Sc
Pfam-B_13078	PB013078	3	1.000000	Brix	PF04427	8	1.875000	0.154	0.160	5.3		Sc
Pfam-B_9658	PB009658	1	2.000000	HMG_box	PF00505	28	2.142860	0.200	0.286	5.3		Sc
SH3_1	PF00018	105	4.904760	Pfam-B_18104	PB018104	1	1.000000	0.417	0.143	5.2		Sc
Peptidase_M17	PF00883	6	1.666670	Peptidase_M17	PF00883	6	1.666670	0.167	0.165	5.2	x 	Ce, Ec
Pkinase	PF00069	399	3.734340	Pfam-B_3554	PB003554	4	3.000000	0.032	0.022	5.2		Hs, Mm
Globin	PF00042	9	1.222220	CK_II_beta	PF01214	6	1.000000	0.111	0.182	5.2		Sc
Flavoprotein	PF02441	5	1.800000	CK_II_beta	PF01214	6	1.000000	0.111	0.182	5.2		Sc
Synaptobrevin	PF00957	8	2.250000	MAP1_LC3	PF02991	5	1.000000	0.111	0.182	5.2		Sc
Pfam-B_12286	PB012286	3	1.000000	Exonuc_X-T	PF00929	12	1.916670	0.111	0.182	5.2		Sc
IF-2B	PF01008	7	1.000000	Copper-fist	PF00649	3	1.000000	0.111	0.182	5.2		Sc
Ribosomal_S2	PF00318	5	1.200000	NUDIX	PF00293	9	1.444440	0.111	0.182	5.2		Ce
SNF7	PF03357	3	1.000000	SNF7	PF03357	3	1.000000	0.111	0.182	5.2		Sc
SNF7	PF03357	3	1.000000	DUF468	PF04318	3	1.666670	0.111	0.182	5.2		Sc
SNF7	PF03357	3	1.000000	NOT2_3_5	PF04153	6	2.166670	0.111	0.182	5.2		Sc
PAP2	PF01569	5	2.400000	Cation_efflux	PF01545	4	1.250000	0.111	0.182	5.2		Ce
ZZ	PF00569	15	6.533330	SSB	PF00436	4	1.500000	0.111	0.182	5.2		Ce
ATP-synt_C	PF00137	10	1.300000	ATP-synt	PF00231	4	1.000000	0.111	0.182	5.2		Ec
Bul1_N	PF04425	3	2.333330	Bul1_C	PF04426	3	2.333330	0.111	0.182	5.2		Sc
Pfam-B_5433	PB005433	3	1.000000	HSF_DNA-bind	PF00447	5	1.600000	0.111	0.182	5.2		Sc
Pfam-B_9281	PB009281	3	1.666670	Bul1_N	PF04425	3	2.333330	0.111	0.182	5.2		Sc
SPC12	PF06645	1	1.000000	Exo_endo_phos	PF03372	20	1.750000	0.111	0.182	5.2		Sc
RTA1	PF04479	3	1.000000	Pfam-B_9281	PB009281	3	1.666670	0.111	0.182	5.2		Sc
Pfam-B_86789	PB086789	2	3.000000	Cpn60_TCP1	PF00118	24	1.500000	0.111	0.182	5.2		Hp
AIRS_C	PF02769	5	4.800000	AIRS_C	PF02769	5	4.800000	0.111	0.182	5.2	x 	Hp
ubiquitin	PF00240	42	2.285710	DUF77	PF01910	1	1.000000	0.111	0.182	5.2		Sc
Rhodanese	PF00581	20	2.300000	Pfam-B_65439	PB065439	1	1.000000	0.111	0.182	5.2		Sc
Ribosomal_S2	PF00318	5	1.200000	HSF_DNA-bind	PF00447	5	1.600000	0.111	0.182	5.2		Sc
Iso_dh	PF00180	11	1.000000	HMG_CoA_synt	PF01154	2	1.000000	0.111	0.182	5.2		Sc
zf-Tim10_DDP	PF02953	7	1.000000	Pfam-B_371	PB000371	4	1.500000	0.111	0.182	5.2		Sc
FecCD	PF01032	2	1.500000	ABC_tran	PF00005	54	6.111110	0.111	0.182	5.2	x 	Ec
MIP	PF00230	5	1.800000	MIP	PF00230	5	1.800000	0.111	0.182	5.2		Ec
RhoGAP	PF00620	27	2.925930	Pellino	PF04710	1	1.000000	0.111	0.182	5.2		Dm
Ribosomal_L34e	PF01199	3	1.000000	PALP	PF00291	16	2.062500	0.111	0.182	5.2		Dm
Pfam-B_20188	PB020188	1	1.000000	dsrm	PF00035	18	4.500000	0.111	0.182	5.2		Dm
Ribosomal_S8	PF00410	3	1.000000	Cofilin_ADF	PF00241	9	1.888890	0.111	0.182	5.2		Dm
Ribosomal_L22	PF00237	3	1.000000	Lactamase_B	PF00753	10	3.300000	0.111	0.182	5.2		Dm
Ribosomal_S25	PF03297	2	1.000000	Iso_dh	PF00180	11	1.000000	0.111	0.182	5.2		Dm
PDEase_I	PF00233	3	1.666670	Aa_trans	PF01490	7	1.142860	0.111	0.182	5.2		Dm
Pfam-B_11772	PB011772	3	2.000000	HSP20	PF00011	18	1.166670	0.111	0.182	5.2		Dm
Skp1_POZ	PF03931	13	1.846150	Ribosomal_S26e	PF01283	3	1.000000	0.111	0.182	5.2		Dm
RINT1_TIP1	PF04437	2	1.000000	Exonuc_X-T	PF00929	12	1.916670	0.111	0.182	5.2		Dm
Ribosomal_L13e	PF01294	3	1.000000	Exonuc_X-T	PF00929	12	1.916670	0.111	0.182	5.2		Dm
Serendipity_A	PF05482	1	1.000000	HSP20	PF00011	18	1.166670	0.111	0.182	5.2		Dm
zf-BED	PF02892	7	2.714290	Ribosomal_S10	PF00338	5	1.000000	0.111	0.182	5.2		Dm
Robl_LC7	PF03259	5	1.400000	Glyco_hydro_18	PF00704	4	1.250000	0.111	0.182	5.2		Dm
Nicastrin	PF05450	1	1.000000	HSP20	PF00011	18	1.166670	0.111	0.182	5.2		Dm
Ribosomal_L1	PF00687	4	1.000000	NUDIX	PF00293	9	1.444440	0.111	0.182	5.2		Dm
zf-C2H2	PF00096	255	2.450980	Pfam-B_5525	PB005525	3	3.000000	0.030	0.010	5.2		Dm
zf-C2H2	PF00096	255	2.450980	Tropomyosin	PF00261	5	4.600000	0.009	0.013	5.2		Dm
V-SNARE	PF05008	5	1.000000	Synaptobrevin	PF00957	8	2.250000	0.176	0.138	5.2		Sc
Citrate_synt	PF00285	5	1.200000	Citrate_synt	PF00285	5	1.200000	0.182	0.168	5.1	x 	Ec, Sc
Pfam-B_1084	PB001084	5	2.400000	Dynein_light	PF01221	4	1.000000	0.200	0.243	5.1		Dm
HMG_box	PF00505	28	2.142860	Actin	PF00022	28	1.392860	0.013	0.013	5.1		Sc
SOH1	PF05669	2	1.000000	Pfam-B_200	PB000200	16	2.312500	0.100	0.167	5.1		Sc
Pfam-B_13078	PB013078	3	1.000000	Adap_comp_sub	PF00928	8	2.250000	0.100	0.167	5.1		Sc
Pyrophosphatase	PF00719	4	2.250000	IF-2B	PF01008	7	1.000000	0.100	0.167	5.1		Sc
Peptidase_M24	PF00557	11	3.454550	Mss4	PF04421	2	1.000000	0.100	0.167	5.1		Sc
Ribosomal_L6	PF00347	4	1.000000	ATP-synt_C	PF00137	10	1.300000	0.100	0.167	5.1		Ce
vATP-synt_AC39	PF01992	2	1.000000	Aldedh	PF00171	15	2.133330	0.100	0.167	5.1		Sc
vATP-synt_AC39	PF01992	2	1.000000	CBFD_NFYB_HMF	PF00808	13	1.384610	0.100	0.167	5.1		Sc
DUF1241	PF06840	1	1.000000	Ank	PF00023	83	3.903610	0.100	0.167	5.1		Ce
CKS	PF01111	4	1.000000	CBM_14	PF01607	20	1.700000	0.100	0.167	5.1		Ce
Pfam-B_35839	PB035839	2	1.500000	Arf	PF00025	16	1.000000	0.100	0.167	5.1		Sc
Pfam-B_8183	PB008183	2	1.000000	2-Hacid_dh	PF00389	14	2.714290	0.100	0.167	5.1		Sc
UbiA	PF01040	2	1.000000	SAP	PF02037	14	5.000000	0.100	0.167	5.1		Sc
Pfam-B_42139	PB042139	2	1.000000	Ferric_reduct	PF01794	5	2.400000	0.100	0.167	5.1		Sc
TSC22	PF01166	2	1.500000	Exo_endo_phos	PF03372	20	1.750000	0.100	0.167	5.1		Ce
Sas10_Utp3	PF04000	2	2.500000	2-Hacid_dh_C	PF02826	14	2.714290	0.100	0.167	5.1		Sc
Pfam-B_92937	PB092937	2	1.000000	Iso_dh	PF00180	11	1.000000	0.100	0.167	5.1		Sc
Yip1	PF04893	4	1.000000	GAS1	PF03198	5	1.600000	0.100	0.167	5.1		Sc
P53	PF00870	3	2.333330	HMG_box	PF00505	28	2.142860	0.100	0.167	5.1		Hs
PX	PF00787	23	3.086960	Pfam-B_4422	PB004422	2	2.000000	0.100	0.167	5.1		Dm
ORC2	PF04084	2	1.500000	7tm_1	PF00001	44	1.659090	0.100	0.167	5.1		Dm
Pfam-B_19	PB000019	10	2.100000	Bcl-2	PF00452	9	2.444440	0.100	0.167	5.1		Dm
Pfam-B_51549	PB051549	2	1.000000	HMG_box	PF00505	28	2.142860	0.100	0.167	5.1		Sc
SSB	PF00436	4	1.500000	Exo_endo_phos	PF03372	20	1.750000	0.100	0.167	5.1		Dm
Response_reg	PF00072	16	3.937500	CheZ	PF04344	1	1.000000	0.100	0.167	5.1	x 	Ec
SIR2	PF02146	8	1.750000	MSSP	PF03940	2	1.000000	0.100	0.167	5.1		Dm
MSSP	PF03940	2	1.000000	Exonuc_X-T	PF00929	12	1.916670	0.100	0.167	5.1		Dm
TIL	PF01826	8	3.375000	Dynein_light	PF01221	4	1.000000	0.100	0.167	5.1		Dm
UPF0005	PF01027	6	1.166670	Sec1	PF00995	10	1.200000	0.100	0.167	5.1		Dm
MAP1_LC3	PF02991	5	1.000000	14-3-3	PF00244	12	1.000000	0.100	0.167	5.1		Dm
Ribosomal_S26e	PF01283	3	1.000000	7tm_1	PF00001	44	1.659090	0.100	0.167	5.1		Dm
TH1	PF04858	1	1.000000	7tm_1	PF00001	44	1.659090	0.100	0.167	5.1		Dm
Chorion_3	PF05387	2	1.000000	Aldedh	PF00171	15	2.133330	0.100	0.167	5.1		Dm
Exonuc_X-T	PF00929	12	1.916670	DUF862	PF05903	3	1.666670	0.100	0.167	5.1		Dm
UPF0005	PF01027	6	1.166670	Steroid_dh	PF02544	5	1.600000	0.100	0.167	5.1		Dm
COG6	PF06419	2	1.000000	CBFD_NFYB_HMF	PF00808	13	1.384610	0.100	0.167	5.1		Dm
TFIIF_alpha	PF05793	2	1.000000	Ribosomal_L7Ae	PF01248	16	1.187500	0.100	0.167	5.1		Dm
A1pp	PF01661	1	1.000000	7tm_1	PF00001	44	1.659090	0.100	0.167	5.1		Dm
UPF0103	PF01875	2	1.000000	Ribosomal_L7Ae	PF01248	16	1.187500	0.100	0.167	5.1		Dm
VWC	PF00093	5	2.200000	BIR	PF00653	6	3.500000	0.100	0.167	5.1		Dm
Translin	PF01997	2	1.000000	PX	PF00787	23	3.086960	0.100	0.167	5.1		Dm
Ribosomal_L7Ae	PF01248	16	1.187500	Rcd1	PF04078	2	1.000000	0.100	0.167	5.1		Dm
Pfam-B_19	PB000019	10	2.100000	ArsA_ATPase	PF02374	4	1.000000	0.100	0.167	5.1		Dm
Pfam-B_5912	PB005912	2	3.500000	Exo_endo_phos	PF03372	20	1.750000	0.100	0.167	5.1		Dm
Pfam-B_19	PB000019	10	2.100000	F_actin_cap_B	PF01115	3	1.000000	0.100	0.167	5.1		Dm
Ribosomal_L35Ae	PF01247	1	1.000000	7tm_1	PF00001	44	1.659090	0.100	0.167	5.1		Dm
UPF0121	PF03661	2	1.000000	Exo_endo_phos	PF03372	20	1.750000	0.100	0.167	5.1		Dm
TFIIA	PF03153	2	1.000000	Ribosomal_L7Ae	PF01248	16	1.187500	0.100	0.167	5.1		Dm
Pfam-B_28062	PB028062	1	1.000000	G-patch	PF01585	19	4.473680	0.100	0.167	5.1		Dm
Fork_head	PF00250	14	2.714290	CoA_trans	PF01144	6	1.166670	0.100	0.167	5.1		Dm
SURF4	PF02077	2	1.000000	Pfam-B_200	PB000200	16	2.312500	0.100	0.167	5.1		Dm
HlyIII	PF03006	2	1.000000	CBFD_NFYB_HMF	PF00808	13	1.384610	0.100	0.167	5.1		Dm
SHMT	PF00464	4	1.500000	Pfam-B_15174	PB015174	8	6.250000	0.100	0.167	5.1		Dm
Pfam-B_17219	PB017219	2	1.500000	Exo_endo_phos	PF03372	20	1.750000	0.100	0.167	5.1		Dm
Pro_isomerase	PF00160	18	1.500000	Ndr	PF03096	2	1.000000	0.100	0.167	5.1		Dm
TAFII28	PF04719	3	1.333330	CBFD_NFYB_HMF	PF00808	13	1.384610	0.100	0.167	5.1		Dm
Pfam-B_32965	PB032965	1	1.000000	7tm_1	PF00001	44	1.659090	0.100	0.167	5.1		Dm
Ran_BP1	PF00638	6	2.833330	NTF2	PF02136	8	2.125000	0.125	0.132	5.1		Sc
Pfam-B_76228	PB076228	1	2.000000	E1_dh	PF00676	10	2.900000	0.500	0.500	5.1		Sc
Homeobox	PF00046	76	3.039470	CBM_14	PF01607	20	1.700000	0.011	0.005	5.1		Ce, Dm
Pfam-B_9658	PB009658	1	2.000000	ECH	PF00378	14	1.571430	0.333	0.400	5.1		Sc
zf-C2H2	PF00096	255	2.450980	Ribosomal_S26e	PF01283	3	1.000000	0.013	0.013	5.1		Dm
HSP70	PF00012	30	2.433330	HSP70	PF00012	30	2.433330	0.008	0.013	5.1	x 	Sc
IF4E	PF01652	5	1.000000	CBS	PF00571	11	2.545450	0.091	0.154	5.0		Sc
GDI	PF00996	5	1.200000	FKBP_C	PF00254	11	2.454550	0.091	0.154	5.0		Sc
MRG	PF05712	3	1.000000	Hist_deacetyl	PF00850	12	2.416670	0.091	0.154	5.0		Sc
Sod_Cu	PF00080	4	1.750000	FKBP_C	PF00254	11	2.454550	0.091	0.154	5.0		Sc
Ubie_methyltran	PF01209	2	1.000000	CBS	PF00571	11	2.545450	0.091	0.154	5.0		Sc
IF-2B	PF01008	7	1.000000	BIR	PF00653	6	3.500000	0.091	0.154	5.0		Ce
DJ-1_PfpI	PF01965	3	1.666670	7tm_1	PF00001	44	1.659090	0.091	0.154	5.0		Ce
Pfam-B_200	PB000200	16	2.312500	FBPase	PF00316	2	1.000000	0.091	0.154	5.0		Ce
Pfam-B_94901	PB094901	1	1.000000	7tm_1	PF00001	44	1.659090	0.091	0.154	5.0		Ce
Pfam-B_5433	PB005433	3	1.000000	Lactamase_B	PF00753	10	3.300000	0.091	0.154	5.0		Sc
Fer2	PF00111	13	4.000000	ArsA_ATPase	PF02374	4	1.000000	0.091	0.154	5.0		Sc
Pfam-B_8778	PB008778	2	1.000000	FYVE	PF01363	15	3.400000	0.091	0.154	5.0		Dm
Ammonium_transp	PF00909	5	1.200000	Ammonium_transp	PF00909	5	1.200000	0.091	0.154	5.0		Ec
tRNA_bind	PF01588	7	4.000000	tRNA_bind	PF01588	7	4.000000	0.091	0.154	5.0	x 	Ec
Sua5_yciO_yrdC	PF01300	3	3.333330	Arrestin_N	PF00339	21	2.476190	0.091	0.154	5.0		Dm
PWWP	PF00855	9	4.111110	CBFB_NFYA	PF02045	4	1.750000	0.091	0.154	5.0		Dm
Inositol_P	PF00459	7	1.285710	Dynein_light	PF01221	4	1.000000	0.091	0.154	5.0		Dm
RNA_pol_Rpb4	PF03874	2	1.000000	HSP20	PF00011	18	1.166670	0.091	0.154	5.0		Dm
Ribosomal_60s	PF00428	11	1.545450	F_actin_cap_B	PF01115	3	1.000000	0.091	0.154	5.0		Dm
RNA_pol_Rpb6	PF01192	4	1.000000	HSP20	PF00011	18	1.166670	0.091	0.154	5.0		Dm
SOH1	PF05669	2	1.000000	GTP_CDC	PF00735	11	2.272730	0.091	0.154	5.0		Dm
Cytochrom_C	PF00034	4	1.250000	Cofilin_ADF	PF00241	9	1.888890	0.091	0.154	5.0		Dm
Pfam-B_41579	PB041579	2	3.000000	HSP20	PF00011	18	1.166670	0.091	0.154	5.0		Dm
G-alpha	PF00503	11	1.000000	ATP-synt_D	PF01813	4	1.000000	0.091	0.154	5.0		Dm
Pfam-B_4887	PB004887	4	2.250000	AT_hook	PF02178	12	2.583330	0.091	0.154	5.0		Dm
RasGEF	PF00617	10	4.800000	MRG	PF05712	3	1.000000	0.091	0.154	5.0		Dm
Pfam-B_5052	PB005052	2	1.000000	KOW	PF00467	19	3.157900	0.091	0.154	5.0		Dm
Ribosomal_60s	PF00428	11	1.545450	COX5A	PF02284	3	1.000000	0.091	0.154	5.0		Dm
Ribosomal_L31e	PF01198	2	1.000000	PP2C	PF00481	14	2.142860	0.091	0.154	5.0		Dm
Cpn60_TCP1	PF00118	24	1.500000	Cpn10	PF00166	4	1.250000	0.154	0.147	5.0	x 	Ec, Sc
Peptidase_M18	PF02127	2	1.000000	Histone	PF00125	19	1.842110	0.143	0.141	5.0		Sc
Pfam-B_35839	PB035839	2	1.500000	Histone	PF00125	19	1.842110	0.143	0.141	5.0		Sc
Thioredoxin	PF00085	32	2.437500	Pfam-B_8261	PB008261	1	1.000000	0.154	0.147	5.0		Dm
Pfam-B_5525	PB005525	3	3.000000	Pfam-B_1084	PB001084	5	2.400000	0.200	0.212	5.0		Dm
RCSD	PF05177	21	5.380950	Pfam-B_9658	PB009658	1	2.000000	0.200	0.285	5.0		Sc
UQ_con	PF00179	39	1.051280	Pfam-B_75870	PB075870	1	1.000000	0.083	0.143	5.0		Sc
IF-2B	PF01008	7	1.000000	ATP_bind_1	PF03029	5	1.000000	0.083	0.143	5.0		Sc
Porin_3	PF01459	7	1.000000	Cullin	PF00888	6	1.000000	0.083	0.143	5.0		Sc
Pfam-B_347	PB000347	6	4.000000	Cullin	PF00888	6	1.000000	0.083	0.143	5.0		Sc
Pfam-B_87329	PB087329	2	1.000000	Brix	PF04427	8	1.875000	0.083	0.143	5.0		Sc
SUI1	PF01253	4	1.750000	polyprenyl_synt	PF00348	6	1.333330	0.083	0.143	5.0		Sc
UQ_con	PF00179	39	1.051280	DNA_pol_V	PF04931	1	1.000000	0.083	0.143	5.0		Sc
Glycos_transf_2	PF00535	12	3.416670	BSD	PF03909	5	1.800000	0.083	0.143	5.0		Sc
Tim17	PF02466	5	1.800000	Porin_3	PF01459	7	1.000000	0.083	0.143	5.0		Sc
Nup84_Nup100	PF04121	2	1.500000	ECH	PF00378	14	1.571430	0.083	0.143	5.0		Sc
Sec1	PF00995	10	1.200000	Pfam-B_9281	PB009281	3	1.666670	0.083	0.143	5.0		Sc
Sec1	PF00995	10	1.200000	Pfam-B_45528	PB045528	3	1.000000	0.083	0.143	5.0		Sc
Methylase_M	PF02506	4	2.750000	Flg_bb_rod	PF00460	4	5.750000	0.083	0.143	5.0		Hp
ubiquitin	PF00240	42	2.285710	Pfam-B_22423	PB022423	1	1.000000	0.083	0.143	5.0		Ce
ARID	PF01388	6	6.833330	Adap_comp_sub	PF00928	8	2.250000	0.083	0.143	5.0		Sc
RRF	PF01765	2	1.000000	ECH	PF00378	14	1.571430	0.083	0.143	5.0		Dm
RCSD	PF05177	21	5.380950	Pfam-B_81034	PB081034	1	1.000000	0.083	0.143	5.0		Dm
Pfam-B_347	PB000347	6	4.000000	A_deaminase	PF00962	7	2.285710	0.083	0.143	5.0		Sc
Glyco_transf_22	PF03901	3	1.333330	EMP24_GP25L	PF01105	6	1.000000	0.083	0.143	5.0		Sc
Ribosomal_L3	PF00297	5	1.600000	PBP	PF01161	6	1.000000	0.083	0.143	5.0		Sc
UQ_con	PF00179	39	1.051280	UCR_14kD	PF02271	1	1.000000	0.083	0.143	5.0		Sc
zf-HIT	PF04438	5	1.400000	PP-binding	PF00550	7	4.857140	0.083	0.143	5.0		Dm
SPRY	PF00622	9	4.111110	Pfam-B_447	PB000447	4	2.750000	0.083	0.143	5.0		Dm
vATP-synt_AC39	PF01992	2	1.000000	Arf	PF00025	16	1.000000	0.083	0.143	5.0		Dm
SPRY	PF00622	9	4.111110	IF4E	PF01652	5	1.000000	0.083	0.143	5.0		Dm
TFIID_20kDa	PF03847	5	1.400000	Pfam-B_2295	PB002295	7	4.000000	0.083	0.143	5.0		Dm
Skp1_POZ	PF03931	13	1.846150	Ribosomal_S8	PF00410	3	1.000000	0.083	0.143	5.0		Dm
Skp1_POZ	PF03931	13	1.846150	Ribosomal_S9	PF00380	4	1.750000	0.083	0.143	5.0		Dm
Pfam-B_21793	PB021793	1	1.000000	IBN_N	PF03810	25	7.320000	0.083	0.143	5.0		Dm
Ribosomal_L23	PF00276	5	1.600000	IF-2B	PF01008	7	1.000000	0.083	0.143	5.0		Dm
Ribosomal_L7Ae	PF01248	16	1.187500	Nucleoplasmin	PF03066	2	1.000000	0.083	0.143	5.0		Dm
Pfam-B_40006	PB040006	1	1.000000	IBN_N	PF03810	25	7.320000	0.083	0.143	5.0		Dm
IBN_N	PF03810	25	7.320000	DUF602	PF04641	1	1.000000	0.083	0.143	5.0		Dm
Ribosomal_60s	PF00428	11	1.545450	Peptidase_M17	PF00883	6	1.666670	0.083	0.143	5.0		Dm
Pfam-B_12534	PB012534	1	1.000000	Mito_carr	PF00153	32	1.250000	0.083	0.143	5.0		Dm
Ribosomal_L35Ae	PF01247	1	1.000000	Actin	PF00022	28	1.392860	0.083	0.143	5.0		Dm
Ribosomal_L22	PF00237	3	1.000000	Hexapep	PF00132	15	2.666670	0.083	0.143	5.0		Dm
Pfam-B_17162	PB017162	1	1.000000	Actin	PF00022	28	1.392860	0.083	0.143	5.0		Dm
NTP_transferase	PF00483	9	3.444440	NTP_transferase	PF00483	9	3.444440	0.120	0.094	4.9	x 	Dm, Ec
Pfam-B_9658	PB009658	1	2.000000	Cofilin_ADF	PF00241	9	1.888890	0.333	0.400	4.9		Sc
4HBT	PF03061	6	2.333330	4HBT	PF03061	6	2.333330	0.143	0.133	4.9	x 	Ce, Dm
Pfam-B_100738	PB100738	1	1.000000	efhand	PF00036	90	2.788890	0.077	0.133	4.9		Sc
FKBP_C	PF00254	11	2.454550	DHO_dh	PF01180	4	4.500000	0.077	0.133	4.9		Sc
F_bP_aldolase	PF01116	4	1.000000	Cpn60_TCP1	PF00118	24	1.500000	0.077	0.133	4.9		Ec
Pfam-B_89804	PB089804	1	1.000000	efhand	PF00036	90	2.788890	0.077	0.133	4.9		Sc
SOH1	PF05669	2	1.000000	Histone	PF00125	19	1.842110	0.077	0.133	4.9		Sc
PEMT	PF04191	1	1.000000	efhand	PF00036	90	2.788890	0.077	0.133	4.9		Sc
Pfam-B_83309	PB083309	1	1.000000	efhand	PF00036	90	2.788890	0.077	0.133	4.9		Sc
Pfam-B_49502	PB049502	1	1.000000	HSP70	PF00012	30	2.433330	0.077	0.133	4.9		Sc
Thi4	PF01946	1	1.000000	efhand	PF00036	90	2.788890	0.077	0.133	4.9		Sc
ShTK	PF01549	13	1.846150	ArsA_ATPase	PF02374	4	1.000000	0.077	0.133	4.9		Ce
Histone	PF00125	19	1.842110	Endosulfine	PF04667	2	1.000000	0.077	0.133	4.9		Sc
SKIP_SNW	PF02731	3	2.000000	PGAM	PF00300	15	1.733330	0.077	0.133	4.9		Sc
Porin_3	PF01459	7	1.000000	HORMA	PF02301	6	1.166670	0.077	0.133	4.9		Ce
Pfam-B_3753	PB003753	2	1.000000	Histone	PF00125	19	1.842110	0.077	0.133	4.9		Sc
FAD_binding_2	PF00890	9	2.222220	DAHP_synth_1	PF00793	4	1.750000	0.077	0.133	4.9		Sc
ubiquitin	PF00240	42	2.285710	P53	PF00870	3	2.333330	0.077	0.133	4.9		Hs
Pfam-B_6259	PB006259	1	1.000000	Hydrolase	PF00702	43	5.627910	0.077	0.133	4.9		Dm
HesB	PF01521	4	1.000000	Fer2	PF00111	13	4.000000	0.077	0.133	4.9		Ec
PfkB	PF00294	7	1.714290	PfkB	PF00294	7	1.714290	0.077	0.133	4.9	x 	Ec
Ribosomal_L14	PF00238	6	1.000000	FA_desaturase	PF00487	11	2.090910	0.077	0.133	4.9		Dm
Dynein_light	PF01221	4	1.000000	Cofilin_ADF	PF00241	9	1.888890	0.077	0.133	4.9		Dm
Surp	PF01805	6	5.000000	Ferritin	PF00210	9	1.000000	0.077	0.133	4.9		Dm
Pfam-B_10735	PB010735	1	1.000000	LSM	PF01423	33	1.030300	0.077	0.133	4.9		Dm
Thioredoxin	PF00085	32	2.437500	Pfam-B_5518	PB005518	1	1.000000	0.077	0.133	4.9		Dm
LSM	PF01423	33	1.030300	DUF101	PF01951	1	1.000000	0.077	0.133	4.9		Dm
SH3BP5	PF05276	1	1.000000	Hydrolase	PF00702	43	5.627910	0.077	0.133	4.9		Dm
Pfam-B_23629	PB023629	4	2.000000	Pfam-B_102700	PB102700	2	2.000000	0.333	0.368	4.9		Sc
PWWP	PF00855	9	4.111110	Pfam-B_66847	PB066847	1	2.000000	0.500	0.500	4.9		Sc
Pfam-B_57950	PB057950	1	2.000000	Pfam-B_17	PB000017	33	4.696970	0.125	0.200	4.9		Dm
ABC_tran	PF00005	54	6.111110	ABC_tran	PF00005	54	6.111110	0.007	0.005	4.9	x 	Dm, Ec, Hp, Sc
Pfam-B_14705	PB014705	1	2.000000	G-alpha	PF00503	11	1.000000	0.500	0.495	4.9		Rn
Pribosyltran	PF00156	19	2.421050	Pfam-B_3365	PB003365	3	2.333330	0.200	0.167	4.8		Dm, Sc
Mito_carr	PF00153	32	1.250000	Dynamitin	PF04912	1	2.000000	0.333	0.400	4.8		Ce
Pfam-B_75870	PB075870	1	1.000000	DUP	PF00674	14	2.642860	0.071	0.125	4.8		Sc
SRP1_TIP1	PF00660	14	1.285710	Pfam-B_75870	PB075870	1	1.000000	0.071	0.125	4.8		Sc
SNF5	PF04855	3	1.666670	Histone	PF00125	19	1.842110	0.071	0.125	4.8		Sc
SPK	PF04435	7	2.714290	HORMA	PF02301	6	1.166670	0.071	0.125	4.8		Ce
SUI1	PF01253	4	1.750000	PALP	PF00291	16	2.062500	0.071	0.125	4.8		Sc
SRP1_TIP1	PF00660	14	1.285710	Pterin_4a	PF01329	2	1.000000	0.071	0.125	4.8		Sc
Proteasome	PF00227	37	1.243240	Pfam-B_99113	PB099113	1	1.000000	0.071	0.125	4.8		Sc
Proteasome	PF00227	37	1.243240	Pfam-B_11708	PB011708	1	1.000000	0.071	0.125	4.8		Sc
Pfam-B_42139	PB042139	2	1.000000	Histone	PF00125	19	1.842110	0.071	0.125	4.8		Sc
Sec1	PF00995	10	1.200000	Asparaginase	PF00710	5	1.200000	0.071	0.125	4.8		Sc
Pfam-B_14974	PB014974	2	1.500000	KH_1	PF00013	39	3.282050	0.071	0.125	4.8		Sc
KH_1	PF00013	39	3.282050	DUF171	PF02598	2	1.000000	0.071	0.125	4.8		Sc
SRP1_TIP1	PF00660	14	1.285710	Pfam-B_27618	PB027618	1	1.000000	0.071	0.125	4.8		Sc
Thioredoxin	PF00085	32	2.437500	Pfam-B_29854	PB029854	2	1.000000	0.071	0.125	4.8		Sc
SRP1_TIP1	PF00660	14	1.285710	Smg4_UPF3	PF03467	1	1.000000	0.071	0.125	4.8		Sc
TB2_DP1_HVA22	PF03134	6	1.500000	TB2_DP1_HVA22	PF03134	6	1.500000	0.071	0.125	4.8		Dm
Pfam-B_8807	PB008807	1	1.000000	7tm_6	PF02949	14	1.642860	0.071	0.125	4.8		Dm
Pfam-B_101451	PB101451	1	1.000000	IQ	PF00612	35	7.600000	0.071	0.125	4.8		Dm
Cytochrom_C1	PF02167	2	1.500000	bZIP	PF00170	36	2.750000	0.071	0.125	4.8		Dm
HSP70	PF00012	30	2.433330	CDI	PF02234	5	1.400000	0.071	0.125	4.8		Mm
Uricase	PF01014	1	1.000000	HMG_box	PF00505	28	2.142860	0.071	0.125	4.8		Dm
Ribosomal_S15	PF00312	5	1.600000	ECH	PF00378	14	1.571430	0.071	0.125	4.8		Sc
E1_dh	PF00676	10	2.900000	DM	PF00751	4	2.750000	0.071	0.125	4.8		Dm
zf-CCHC	PF00098	22	4.636360	Tub	PF01167	2	1.500000	0.071	0.125	4.8		Dm
NOA36	PF06524	1	1.000000	C2	PF00168	36	5.083330	0.071	0.125	4.8		Dm
Ribosomal_S9	PF00380	4	1.750000	Pfam-B_19	PB000019	10	2.100000	0.071	0.125	4.8		Dm
Sprouty	PF05210	2	1.500000	CRAL_TRIO	PF00650	12	1.750000	0.071	0.125	4.8		Dm
Na_K-ATPase	PF00287	4	1.000000	NAC	PF01849	11	2.636360	0.071	0.125	4.8		Dm
NAC	PF01849	11	2.636360	Chorion_2	PF03964	3	1.333330	0.071	0.125	4.8		Dm
Ribosomal_S19e	PF01090	3	1.000000	NAC	PF01849	11	2.636360	0.071	0.125	4.8		Dm
Tetraspannin	PF00335	10	1.100000	Chorion_3	PF05387	2	1.000000	0.071	0.125	4.8		Dm
Tetraspannin	PF00335	10	1.100000	Pfam-B_32117	PB032117	2	4.000000	0.071	0.125	4.8		Dm
Pfam-B_4422	PB004422	2	2.000000	HSP70	PF00012	30	2.433330	0.071	0.125	4.8		Dm
K_tetra	PF02214	17	2.705880	Chorion_3	PF05387	2	1.000000	0.071	0.125	4.8		Dm
Peptidase_M3	PF01432	4	2.250000	Fork_head	PF00250	14	2.714290	0.071	0.125	4.8		Dm
Serendipity_A	PF05482	1	1.000000	C2	PF00168	36	5.083330	0.071	0.125	4.8		Dm
Ribosomal_L35Ae	PF01247	1	1.000000	7tm_6	PF02949	14	1.642860	0.071	0.125	4.8		Dm
Vinculin	PF01044	6	2.833330	Lyase_1	PF00206	9	1.333330	0.071	0.125	4.8		Dm
Pfam-B_19	PB000019	10	2.100000	Peptidase_C1	PF00112	16	2.000000	0.066	0.051	4.8		Dm
Pfam-B_32137	PB032137	1	2.000000	dCMP_cyt_deam	PF00383	9	1.777780	0.500	0.500	4.8		Dm
Pex19	PF04614	2	1.500000	Carn_acyltransf	PF00755	6	1.500000	0.500	0.500	4.8		Sc
UQ_con	PF00179	39	1.051280	HLH	PF00010	61	3.098360	0.004	0.005	4.8		Dm
RRM_1	PF00076	179	2.513970	Aminotran_3	PF00202	6	1.000000	0.007	0.011	4.8		Dm, Sc
Iso_dh	PF00180	11	1.000000	BAR	PF03114	6	2.166670	0.083	0.113	4.8		Sc
Pfam-B_8937	PB008937	2	2.500000	LSM	PF01423	33	1.030300	0.069	0.095	4.8		Sc
HLH	PF00010	61	3.098360	Chitin_bind_4	PF00379	35	1.257140	0.005	0.004	4.8		Dm
Hist_deacetyl	PF00850	12	2.416670	CK_II_beta	PF01214	6	1.000000	0.067	0.118	4.8		Sc
Torsin	PF06309	1	1.000000	Homeobox	PF00046	76	3.039470	0.067	0.118	4.8		Ce
Pfam-B_40058	PB040058	1	1.000000	AA_permease	PF00324	20	2.000000	0.067	0.118	4.8		Sc
Porin_3	PF01459	7	1.000000	BAR	PF03114	6	2.166670	0.067	0.118	4.8		Sc
zf-Tim10_DDP	PF02953	7	1.000000	SNF7	PF03357	3	1.000000	0.067	0.118	4.8		Sc
SNF7	PF03357	3	1.000000	Ribosomal_60s	PF00428	11	1.545450	0.067	0.118	4.8		Sc
Rab5ip	PF07019	1	1.000000	Homeobox	PF00046	76	3.039470	0.067	0.118	4.8		Ce
TPD52	PF04201	1	1.000000	Homeobox	PF00046	76	3.039470	0.067	0.118	4.8		Ce
Pfam-B_1357	PB001357	1	1.000000	AA_permease	PF00324	20	2.000000	0.067	0.118	4.8		Sc
zf-HIT	PF04438	5	1.400000	GAS1	PF03198	5	1.600000	0.067	0.118	4.8		Sc
Prefoldin	PF02996	10	1.600000	ATP_bind_1	PF03029	5	1.000000	0.067	0.118	4.8		Sc
Pfam-B_72907	PB072907	1	1.000000	AA_permease	PF00324	20	2.000000	0.067	0.118	4.8		Sc
Pfam-B_57712	PB057712	1	1.000000	AA_permease	PF00324	20	2.000000	0.067	0.118	4.8		Sc
PP-binding	PF00550	7	4.857140	PP-binding	PF00550	7	4.857140	0.067	0.118	4.8		Ec
Pfam-B_20675	PB020675	3	1.000000	CBFD_NFYB_HMF	PF00808	13	1.384610	0.067	0.118	4.8		Dm
Pfam-B_56361	PB056361	1	1.000000	CBM_14	PF01607	20	1.700000	0.067	0.118	4.8		Dm
NTF2	PF02136	8	2.125000	La	PF05383	5	2.200000	0.067	0.118	4.8		Dm
zf-HIT	PF04438	5	1.400000	NTF2	PF02136	8	2.125000	0.067	0.118	4.8		Dm
Ribosomal_L15e	PF00827	2	1.000000	Mito_carr	PF00153	32	1.250000	0.067	0.118	4.8		Dm
Tctex-1	PF03645	2	1.000000	Mito_carr	PF00153	32	1.250000	0.067	0.118	4.8		Dm
Ribosomal_S26e	PF01283	3	1.000000	CBM_14	PF01607	20	1.700000	0.067	0.118	4.8		Dm
Uricase	PF01014	1	1.000000	CBM_14	PF01607	20	1.700000	0.067	0.118	4.8		Dm
Pfam-B_974	PB000974	6	1.500000	Pfam-B_447	PB000447	4	2.750000	0.067	0.118	4.8		Dm
ODC_AZ	PF02100	2	1.000000	G-patch	PF01585	19	4.473680	0.067	0.118	4.8		Dm
Exonuc_X-T	PF00929	12	1.916670	An_peroxidase	PF03098	3	1.333330	0.067	0.118	4.8		Dm
NAC	PF01849	11	2.636360	MRG	PF05712	3	1.000000	0.067	0.118	4.8		Dm
FYRN	PF05964	1	1.000000	CBM_14	PF01607	20	1.700000	0.067	0.118	4.8		Dm
UCR_UQCRX_QCR9	PF05365	1	1.000000	CBM_14	PF01607	20	1.700000	0.067	0.118	4.8		Dm
Pfam-B_8261	PB008261	1	1.000000	CBM_14	PF01607	20	1.700000	0.067	0.118	4.8		Dm
Serendipity_A	PF05482	1	1.000000	CBM_14	PF01607	20	1.700000	0.067	0.118	4.8		Dm
TIM	PF00121	3	1.000000	CBM_14	PF01607	20	1.700000	0.067	0.118	4.8		Dm
Reticulon	PF02453	2	3.000000	HSP20	PF00011	18	1.166670	0.067	0.118	4.8		Dm
Ribosomal_L31e	PF01198	2	1.000000	CBM_14	PF01607	20	1.700000	0.067	0.118	4.8		Dm
Pfam-B_5052	PB005052	2	1.000000	HSP20	PF00011	18	1.166670	0.067	0.118	4.8		Dm
RRM_1	PF00076	179	2.513970	Pfam-B_66629	PB066629	1	2.000000	0.023	0.032	4.8		Dm
Pfam-B_13028	PB013028	1	2.000000	Hist_deacetyl	PF00850	12	2.416670	0.250	0.333	4.8		Dm
UPF0057	PF01679	3	1.000000	DUF500	PF04366	2	2.000000	0.500	0.494	4.8		Sc
Pfam-B_9658	PB009658	1	2.000000	Peptidase_M24	PF00557	11	3.454550	0.200	0.285	4.7		Sc
UQ_con	PF00179	39	1.051280	Pfam-B_48210	PB048210	1	2.000000	0.100	0.130	4.7		Dm
Pfam-B_32137	PB032137	1	2.000000	NTF2	PF02136	8	2.125000	0.333	0.400	4.7		Dm
PP2C	PF00481	14	2.142860	Glyco_transf_20	PF00982	4	2.500000	0.071	0.081	4.7		Sc
HECT	PF00632	10	4.000000	efhand	PF00036	90	2.788890	0.007	0.011	4.7		Dm, Sc
TFIID_30kDa	PF03540	4	1.000000	PP2C	PF00481	14	2.142860	0.062	0.111	4.7		Sc
Pfam-B_65444	PB065444	1	1.000000	LSM	PF01423	33	1.030300	0.062	0.111	4.7		Sc
Pfam-B_41795	PB041795	1	1.000000	LSM	PF01423	33	1.030300	0.062	0.111	4.7		Sc
PTS_2-RNA	PF01885	1	1.000000	LSM	PF01423	33	1.030300	0.062	0.111	4.7		Sc
Pfam-B_80785	PB080785	1	1.000000	LSM	PF01423	33	1.030300	0.062	0.111	4.7		Sc
Pfam-B_44735	PB044735	1	1.000000	LSM	PF01423	33	1.030300	0.062	0.111	4.7		Sc
LSM	PF01423	33	1.030300	eIF-6	PF01912	1	1.000000	0.062	0.111	4.7		Sc
LSM	PF01423	33	1.030300	DUF125	PF01988	1	1.000000	0.062	0.111	4.7		Sc
Pfam-B_82072	PB082072	1	1.000000	LSM	PF01423	33	1.030300	0.062	0.111	4.7		Sc
PRP38	PF03371	1	1.000000	LSM	PF01423	33	1.030300	0.062	0.111	4.7		Sc
LSM	PF01423	33	1.030300	Gar1	PF04410	1	1.000000	0.062	0.111	4.7		Sc
HSP70	PF00012	30	2.433330	Clp1	PF06807	2	1.500000	0.062	0.111	4.7		Sc
Pro_isomerase	PF00160	18	1.500000	Peptidase_M18	PF02127	2	1.000000	0.062	0.111	4.7		Sc
MED7	PF05983	1	1.000000	ADH_zinc_N	PF00107	29	1.620690	0.062	0.111	4.7		Sc
Pro_isomerase	PF00160	18	1.500000	Endosulfine	PF04667	2	1.000000	0.062	0.111	4.7		Sc
Pfam-B_82684	PB082684	1	1.000000	Ank	PF00023	83	3.903610	0.062	0.111	4.7		Sc
Vps52	PF04129	3	1.333330	Arf	PF00025	16	1.000000	0.062	0.111	4.7		Sc
Utp14	PF04615	2	2.000000	MATH	PF00917	26	3.346150	0.062	0.111	4.7		Ce
Pro_isomerase	PF00160	18	1.500000	Pfam-B_35839	PB035839	2	1.500000	0.062	0.111	4.7		Sc
Sec1	PF00995	10	1.200000	PfkB	PF00294	7	1.714290	0.062	0.111	4.7		Ce
Pfam-B_63937	PB063937	1	1.000000	LSM	PF01423	33	1.030300	0.062	0.111	4.7		Sc
Ribosomal_L7Ae	PF01248	16	1.187500	Fibrillarin	PF01269	4	1.000000	0.062	0.111	4.7		Sc
NifU_N	PF01592	3	1.666670	HSP70	PF00012	30	2.433330	0.062	0.111	4.7		Ec
Ribosomal_S17	PF00366	7	1.857140	Fer2	PF00111	13	4.000000	0.062	0.111	4.7		Dm
Proteasome	PF00227	37	1.243240	Pfam-B_32333	PB032333	1	1.000000	0.062	0.111	4.7		Dm
RhoGEF	PF00621	23	5.347830	COG6	PF06419	2	1.000000	0.062	0.111	4.7		Dm
Ribosomal_L7Ae	PF01248	16	1.187500	RF-1	PF00472	3	2.000000	0.062	0.111	4.7		Dm
V_ATPase_I	PF01496	5	1.000000	SIR2	PF02146	8	1.750000	0.062	0.111	4.7		Dm
polyprenyl_synt	PF00348	6	1.333330	MORN	PF02493	4	2.750000	0.062	0.111	4.7		Dm
Tropomyosin	PF00261	5	4.600000	PX	PF00787	23	3.086960	0.062	0.111	4.7		Dm
zf-CCCH	PF00642	32	3.500000	Fip1	PF05182	2	1.000000	0.111	0.108	4.7		Dm, Sc
Ribosomal_60s	PF00428	11	1.545450	Pfam-B_13734	PB013734	2	2.000000	0.333	0.399	4.7		Dm
Ssl1	PF04056	3	2.000000	FKBP_C	PF00254	11	2.454550	0.200	0.285	4.7		Sc
Pro_isomerase	PF00160	18	1.500000	Pfam-B_9658	PB009658	1	2.000000	0.125	0.200	4.7		Sc
PX	PF00787	23	3.086960	Glyco_transf_15	PF01793	6	1.333330	0.037	0.049	4.7		Sc
ECH	PF00378	14	1.571430	Chromo_shadow	PF01393	8	2.125000	0.065	0.075	4.7		Dm
Ssl1	PF04056	3	2.000000	BSD	PF03909	5	1.800000	0.667	0.513	4.7		Hs, Sc
Pkinase	PF00069	399	3.734340	Pfam-B_16120	PB016120	2	2.000000	0.012	0.017	4.7		Ce, Dm
Pkinase	PF00069	399	3.734340	Pfam-B_25239	PB025239	2	3.500000	0.019	0.020	4.7		Sc
Pfam-B_10032	PB010032	2	4.000000	bZIP	PF00170	36	2.750000	0.125	0.200	4.7		Dm
V_ATPase_I	PF01496	5	1.000000	RA	PF00788	12	5.750000	0.059	0.105	4.7		Sc
Pfam-B_93385	PB093385	1	1.000000	Cyclin_N	PF00134	42	2.404760	0.059	0.105	4.7		Sc
Pfam-B_18104	PB018104	1	1.000000	Cyclin_N	PF00134	42	2.404760	0.059	0.105	4.7		Sc
eIF-6	PF01912	1	1.000000	Cyclin_N	PF00134	42	2.404760	0.059	0.105	4.7		Sc
MAT1	PF06391	1	1.000000	Cyclin_N	PF00134	42	2.404760	0.059	0.105	4.7		Sc
RCSD	PF05177	21	5.380950	F-actin_cap_A	PF01267	2	1.000000	0.059	0.105	4.7		Sc
Ribosomal_L14	PF00238	6	1.000000	HMA	PF00403	9	5.444440	0.059	0.105	4.7		Hp
Ribosomal_S2	PF00318	5	1.200000	ECH	PF00378	14	1.571430	0.059	0.105	4.7		Sc
Aminotran_3	PF00202	6	1.000000	Aa_trans	PF01490	7	1.142860	0.059	0.105	4.7		Sc
Synaptobrevin	PF00957	8	2.250000	CN_hydrolase	PF00795	7	2.142860	0.059	0.105	4.7		Sc
Ribosomal_S10	PF00338	5	1.000000	ECH	PF00378	14	1.571430	0.059	0.105	4.7		Sc
HSP20	PF00011	18	1.166670	Choline_kinase	PF01633	3	1.333330	0.059	0.105	4.7		Dm
Tctex-1	PF03645	2	1.000000	Hydrolase	PF00702	43	5.627910	0.059	0.105	4.7		Dm
HSP20	PF00011	18	1.166670	F_actin_cap_B	PF01115	3	1.000000	0.059	0.105	4.7		Dm
ChaC	PF04752	2	1.000000	bZIP	PF00170	36	2.750000	0.059	0.105	4.7		Dm
MFS_1	PF07690	48	2.562500	FYRN	PF05964	1	1.000000	0.059	0.105	4.7		Dm
Vinculin	PF01044	6	2.833330	FKBP_C	PF00254	11	2.454550	0.059	0.105	4.7		Dm
Proteasome	PF00227	37	1.243240	Pfam-B_42913	PB042913	2	1.000000	0.059	0.105	4.7		Dm
Mak10	PF04112	2	1.000000	Acetyltransf_1	PF00583	23	3.000000	0.105	0.102	4.7		Dm, Sc
Pfam-B_32137	PB032137	1	2.000000	HSP20	PF00011	18	1.166670	0.111	0.182	4.6		Dm
Pfam-B_2668	PB002668	7	2.000000	Pfam-B_2668	PB002668	7	2.000000	0.080	0.086	4.6		Dm
Myosin_tail_2	PF06017	5	4.600000	Actin	PF00022	28	1.392860	0.107	0.125	4.6		Sc
RNase_PH_C	PF03725	12	2.833330	RNase_PH	PF01138	13	2.692310	0.286	0.195	4.6		Dm, Sc
Glyco_transf_15	PF01793	6	1.333330	Anp1	PF03452	3	1.000000	0.056	0.100	4.6		Sc
SAICAR_synt	PF01259	4	1.750000	Cpn60_TCP1	PF00118	24	1.500000	0.056	0.100	4.6		Ec
Pfam-B_82684	PB082684	1	1.000000	Myb_DNA-binding	PF00249	38	5.184210	0.056	0.100	4.6		Sc
FKBP_C	PF00254	11	2.454550	BSD	PF03909	5	1.800000	0.056	0.100	4.6		Sc
NAP	PF00956	5	1.000000	Iso_dh	PF00180	11	1.000000	0.056	0.100	4.6		Sc
CK_II_beta	PF01214	6	1.000000	CBS	PF00571	11	2.545450	0.056	0.100	4.6		Sc
F-box	PF00646	36	3.111110	APS_kinase	PF01583	2	2.000000	0.056	0.100	4.6		Sc
Proteasome	PF00227	37	1.243240	Pfam-B_17710	PB017710	2	2.000000	0.056	0.100	4.6		Sc
Vps35	PF03635	1	1.000000	Metallophos	PF00149	53	2.490570	0.056	0.100	4.6		Sc
Vps26	PF03643	1	1.000000	Metallophos	PF00149	53	2.490570	0.056	0.100	4.6		Sc
Pfam-B_91744	PB091744	2	1.000000	Aldo_ket_red	PF00248	17	1.000000	0.056	0.100	4.6		Sc
Ribosomal_L36e	PF01158	3	1.000000	bZIP	PF00170	36	2.750000	0.056	0.100	4.6		Dm
Ribosomal_S13	PF00416	3	1.000000	bZIP	PF00170	36	2.750000	0.056	0.100	4.6		Dm
COesterase	PF00135	11	1.181820	Acyl_transf_3	PF01757	4	1.750000	0.056	0.100	4.6		Dm
Pfam-B_6525	PB006525	2	1.000000	Actin	PF00022	28	1.392860	0.056	0.100	4.6		Dm
Ribosomal_S18	PF01084	4	1.000000	FYVE	PF01363	15	3.400000	0.056	0.100	4.6		Dm
ECH	PF00378	14	1.571430	Chorion_3	PF05387	2	1.000000	0.056	0.100	4.6		Dm
Peptidase_C48	PF02902	5	1.400000	Hist_deacetyl	PF00850	12	2.416670	0.056	0.100	4.6		Dm
vATP-synt_AC39	PF01992	2	1.000000	ADH_zinc_N	PF00107	29	1.620690	0.095	0.095	4.6		Sc
Pfam-B_9008	PB009008	2	2.000000	Motile_Sperm	PF00635	14	1.928570	0.333	0.399	4.6		Sc
Glyco_transf_15	PF01793	6	1.333330	DUF500	PF04366	2	2.000000	0.167	0.210	4.6		Sc
Pfam-B_1726	PB001726	2	3.000000	LSM	PF01423	33	1.030300	0.105	0.139	4.6		Sc
SRF-TF	PF00319	6	3.333330	Pfam-B_80761	PB080761	1	2.000000	0.333	0.399	4.6		Sc
Pfam-B_61007	PB061007	1	2.000000	NUDIX	PF00293	9	1.444440	0.333	0.399	4.6		Ce
Pfam-B_32137	PB032137	1	2.000000	Annexin	PF00191	4	1.000000	0.500	0.499	4.6		Dm
Pfam-B_14442	PB014442	4	2.000000	Pfam-B_14442	PB014442	4	2.000000	0.125	0.160	4.6		Dm
ICL	PF00463	4	1.250000	Histone	PF00125	19	1.842110	0.053	0.095	4.6		Sc
LSM	PF01423	33	1.030300	DUF618	PF04818	2	1.000000	0.053	0.095	4.6		Sc
APC10	PF03256	2	1.000000	Actin	PF00022	28	1.392860	0.053	0.095	4.6		Sc
SOH1	PF05669	2	1.000000	HMG_box	PF00505	28	2.142860	0.053	0.095	4.6		Sc
Pfam-B_100915	PB100915	1	1.000000	Lectin_C	PF00059	24	2.833330	0.053	0.095	4.6		Ce
Suf	PF05843	2	2.000000	Actin	PF00022	28	1.392860	0.053	0.095	4.6		Sc
Pfam-B_11129	PB011129	2	1.500000	Kinesin	PF00225	32	6.312500	0.053	0.095	4.6		Sc
SOH1	PF05669	2	1.000000	Kinesin	PF00225	32	6.312500	0.053	0.095	4.6		Sc
HMG_CoA_synt	PF01154	2	1.000000	Actin	PF00022	28	1.392860	0.053	0.095	4.6		Sc
MOZ_SAS	PF01853	7	2.285710	MOZ_SAS	PF01853	7	2.285710	0.053	0.095	4.6		Sc
UPF0103	PF01875	2	1.000000	Actin	PF00022	28	1.392860	0.053	0.095	4.6		Sc
Lyase_1	PF00206	9	1.333330	DSPc	PF00782	6	2.166670	0.053	0.095	4.6		Sc
RNA_pol_Rpc34	PF05158	2	1.000000	HMG_box	PF00505	28	2.142860	0.053	0.095	4.6		Sc
HMG_box	PF00505	28	2.142860	DNA_pol_alpha_B	PF04058	2	1.000000	0.053	0.095	4.6		Dm
Trypsin	PF00089	46	1.695650	HSP20	PF00011	18	1.166670	0.011	0.009	4.6		Dm
Pfam-B_7117	PB007117	1	2.000000	ATP-synt_D	PF01813	4	1.000000	1.000	0.666	4.5		Sc
MORN	PF02493	4	2.750000	FHA	PF00498	21	4.380950	0.083	0.086	4.5		Dm
Pkinase	PF00069	399	3.734340	Pfam-B_9281	PB009281	3	1.666670	0.009	0.010	4.5		Sc
CTP_transf_2	PF01467	9	2.333330	CTP_transf_2	PF01467	9	2.333330	0.174	0.092	4.5	x 	Ec, Sc
Pfam-B_64245	PB064245	1	2.000000	NAP	PF00956	5	1.000000	0.500	0.499	4.5		Sc
Pfam-B_61507	PB061507	2	1.500000	BIR	PF00653	6	3.500000	0.333	0.399	4.5		Sc
SH3_1	PF00018	105	4.904760	Pfam-B_6432	PB006432	1	2.000000	0.091	0.075	4.5		Dm
Pro_isomerase	PF00160	18	1.500000	Pfam-B_9191	PB009191	1	2.000000	0.125	0.200	4.5		Sc
RA	PF00788	12	5.750000	ATP-synt_D	PF01813	4	1.000000	0.050	0.091	4.5		Sc
RNA_pol_Rpb6	PF01192	4	1.000000	Cpn60_TCP1	PF00118	24	1.500000	0.050	0.091	4.5		Ec
polyprenyl_synt	PF00348	6	1.333330	polyprenyl_synt	PF00348	6	1.333330	0.050	0.091	4.5		Sc
UPF0121	PF03661	2	1.000000	CBM_14	PF01607	20	1.700000	0.050	0.091	4.5		Ce
Ground-like	PF04155	5	1.200000	DUF290	PF01060	4	1.000000	0.050	0.091	4.5		Ce
Ribosomal_L7Ae	PF01248	16	1.187500	Glyco_hydro_47	PF01532	4	1.250000	0.050	0.091	4.5		Sc
Hydrolase	PF00702	43	5.627910	Bromo_TP	PF07524	1	1.000000	0.050	0.091	4.5		Sc
Carn_acyltransf	PF00755	6	1.500000	Carn_acyltransf	PF00755	6	1.500000	0.050	0.091	4.5	x 	Sc
AA_kinase	PF00696	7	2.857140	AA_kinase	PF00696	7	2.857140	0.095	0.091	4.5	x 	Ec
Mito_carr	PF00153	32	1.250000	MAS20	PF02064	2	1.000000	0.050	0.091	4.5		Sc
Sugar_tr	PF00083	26	1.615390	Pfam-B_62131	PB062131	1	1.000000	0.050	0.091	4.5		Sc
Pfam-B_12286	PB012286	3	1.000000	AA_permease	PF00324	20	2.000000	0.050	0.091	4.5		Sc
HSP70	PF00012	30	2.433330	Elongin_A	PF06881	2	3.000000	0.050	0.091	4.5		Sc
NTF2	PF02136	8	2.125000	NTF2	PF02136	8	2.125000	0.050	0.091	4.5	x 	Hs
UQ_con	PF00179	39	1.051280	ATP_synt_H	PF05493	1	1.000000	0.050	0.091	4.5		Dm
UQ_con	PF00179	39	1.051280	Pfam-B_11824	PB011824	1	1.000000	0.050	0.091	4.5		Dm
zf-CCHC	PF00098	22	4.636360	Cecropin	PF00272	2	1.000000	0.050	0.091	4.5		Dm
CK_II_beta	PF01214	6	1.000000	CBM_14	PF01607	20	1.700000	0.050	0.091	4.5		Dm
PHD	PF00628	40	4.125000	Pfam-B_32288	PB032288	1	1.000000	0.050	0.091	4.5		Dm
Ribosomal_L15e	PF00827	2	1.000000	CBM_14	PF01607	20	1.700000	0.050	0.091	4.5		Dm
Pfam-B_100857	PB100857	2	1.500000	7tm_1	PF00001	44	1.659090	0.050	0.091	4.5		Dm
T-box	PF00907	5	1.400000	Exonuc_X-T	PF00929	12	1.916670	0.050	0.091	4.5		Dm
UQ_con	PF00179	39	1.051280	BRICHOS	PF04089	1	1.000000	0.050	0.091	4.5		Dm
UCR_TM	PF02921	3	1.666670	CBM_14	PF01607	20	1.700000	0.050	0.091	4.5		Dm
Pfam-B_972	PB000972	2	1.500000	HSP70	PF00012	30	2.433330	0.050	0.091	4.5		Dm
Fork_head	PF00250	14	2.714290	Diphthamide_syn	PF01866	4	1.250000	0.050	0.091	4.5		Dm
vATP-synt_AC39	PF01992	2	1.000000	Sugar_tr	PF00083	26	1.615390	0.087	0.087	4.5		Sc
Pkinase	PF00069	399	3.734340	Pfam-B_4374	PB004374	2	3.000000	0.024	0.023	4.5		Ce
Bcl-2	PF00452	9	2.444440	Bcl-2	PF00452	9	2.444440	0.290	0.083	4.5		Hs, Mm
Pfam-B_3589	PB003589	9	2.555560	ODC_AZ	PF02100	2	1.000000	0.222	0.263	4.5		Dm
Pfam-B_10409	PB010409	1	2.000000	Histone	PF00125	19	1.842110	0.286	0.262	4.5		Sc
Histone	PF00125	19	1.842110	Copper-fist	PF00649	3	1.000000	0.048	0.087	4.5		Sc
Pfam-B_891	PB000891	3	2.333330	Cpn60_TCP1	PF00118	24	1.500000	0.048	0.087	4.5		Ec
ubiquitin	PF00240	42	2.285710	BolA	PF01722	2	1.000000	0.048	0.087	4.5		Ce
TSC22	PF01166	2	1.500000	7tm_1	PF00001	44	1.659090	0.048	0.087	4.5		Ce
Ribosomal_L16	PF00252	3	1.333330	Homeobox	PF00046	76	3.039470	0.048	0.087	4.5		Ce
RnaseH	PF00075	2	2.000000	Homeobox	PF00046	76	3.039470	0.048	0.087	4.5		Ce
Ribosomal_L14	PF00238	6	1.000000	7tm_1	PF00001	44	1.659090	0.048	0.087	4.5		Dm
AT_hook	PF02178	12	2.583330	Aminotran_3	PF00202	6	1.000000	0.048	0.087	4.5		Dm
TFIID_20kDa	PF03847	5	1.400000	FYVE	PF01363	15	3.400000	0.048	0.087	4.5		Dm
Ribosomal_L15e	PF00827	2	1.000000	7tm_1	PF00001	44	1.659090	0.048	0.087	4.5		Dm
ODC_AZ	PF02100	2	1.000000	C2	PF00168	36	5.083330	0.048	0.087	4.5		Dm
LIM	PF00412	37	2.378380	ENT	PF03735	1	1.000000	0.048	0.087	4.5		Dm
Pfam-B_103979	PB103979	1	2.000000	Glycogen_syn	PF05693	4	1.000000	1.000	0.666	4.5		Ce
Pfam-B_34893	PB034893	1	1.000000	Pfam-B_102961	PB102961	2	2.000000	1.000	0.745	4.4		Dm
IQ	PF00612	35	7.600000	efhand	PF00036	90	2.788890	0.021	0.005	4.4	x 	Ce, Dm, Hs, Sc
Prenyltrans	PF00432	7	1.571430	Pfam-B_14709	PB014709	1	2.000000	1.000	0.666	4.4		Dm
Pfam-B_10409	PB010409	1	2.000000	IF-2B	PF01008	7	1.000000	0.333	0.399	4.4		Sc
zf-C2H2	PF00096	255	2.450980	Pfam-B_88640	PB088640	1	4.000000	0.079	0.039	4.4		Dm
Pfam-B_14709	PB014709	1	2.000000	Clat_adaptor_s	PF01217	6	1.166670	0.500	0.499	4.4		Dm
Ras	PF00071	69	1.768120	Pfam-B_12029	PB012029	2	2.000000	0.040	0.056	4.4		Sc
MTHFR	PF02219	4	2.000000	Cpn60_TCP1	PF00118	24	1.500000	0.045	0.083	4.4		Ec
CBS	PF00571	11	2.545450	14-3-3	PF00244	12	1.000000	0.045	0.083	4.4		Sc
SNARE	PF05739	28	2.785710	F_actin_cap_B	PF01115	3	1.000000	0.045	0.083	4.4		Sc
HORMA	PF02301	6	1.166670	ECH	PF00378	14	1.571430	0.045	0.083	4.4		Ce
SUI1	PF01253	4	1.750000	PP2C	PF00481	14	2.142860	0.045	0.083	4.4		Sc
Cyt-b5	PF00173	13	2.307690	BSD	PF03909	5	1.800000	0.045	0.083	4.4		Sc
PH	PF00169	77	5.493510	Pfam-B_88416	PB088416	1	1.000000	0.045	0.083	4.4		Sc
p450	PF00067	35	1.485710	ATP-synt_Eps	PF04627	2	1.000000	0.045	0.083	4.4		Dm
Ribosomal_60s	PF00428	11	1.545450	14-3-3	PF00244	12	1.000000	0.045	0.083	4.4		Dm
Iso_dh	PF00180	11	1.000000	14-3-3	PF00244	12	1.000000	0.045	0.083	4.4		Dm
Ribosomal_L7Ae	PF01248	16	1.187500	ATP-synt_D	PF01813	4	1.000000	0.045	0.083	4.4		Dm
PA26	PF04636	1	1.000000	p450	PF00067	35	1.485710	0.045	0.083	4.4		Dm
p450	PF00067	35	1.485710	FYRN	PF05964	1	1.000000	0.045	0.083	4.4		Dm
Serendipity_A	PF05482	1	1.000000	Pfam-B_624	PB000624	47	6.382980	0.045	0.083	4.4		Dm
p450	PF00067	35	1.485710	Bystin	PF05291	2	1.000000	0.045	0.083	4.4		Dm
HSP70	PF00012	30	2.433330	GrpE	PF01025	4	1.500000	0.080	0.080	4.4	x 	Ec, Sc
Pfam-B_63203	PB063203	1	2.000000	AhpC-TSA	PF00578	9	1.666670	0.250	0.333	4.4		Sc
Pfam-B_63203	PB063203	1	2.000000	Dynein_light	PF01221	4	1.000000	1.000	0.666	4.4		Sc
PAX	PF00292	7	2.142860	efhand	PF00036	90	2.788890	0.006	0.009	4.4		Dm
Pfam-B_16585	PB016585	1	2.000000	HMG_box	PF00505	28	2.142860	0.071	0.125	4.4		Dm
Pfam-B_32137	PB032137	1	2.000000	Amidase_2	PF01510	3	1.333330	0.500	0.499	4.4		Dm
Pfam-B_32137	PB032137	1	2.000000	14-3-3	PF00244	12	1.000000	0.500	0.499	4.4		Dm
Pfam-B_61507	PB061507	2	1.500000	Cullin	PF00888	6	1.000000	0.250	0.333	4.4		Sc
Pfam-B_2831	PB002831	2	3.000000	CUE	PF02845	9	2.111110	0.143	0.222	4.4		Sc
Pfam-B_97614	PB097614	2	6.000000	efhand	PF00036	90	2.788890	0.154	0.160	4.4		Sc
Amidohydro_1	PF01979	10	3.100000	Amidohydro_1	PF01979	10	3.100000	0.083	0.080	4.4	x 	Ec, Ka
ubiquitin	PF00240	42	2.285710	SOH1	PF05669	2	1.000000	0.043	0.080	4.4		Sc
VPS28	PF03997	2	1.000000	ubiquitin	PF00240	42	2.285710	0.043	0.080	4.4		Sc
Dynein_light	PF01221	4	1.000000	Aldo_ket_red	PF00248	17	1.000000	0.043	0.080	4.4		Dm
JmjC	PF02373	13	5.615390	DM	PF00751	4	2.750000	0.043	0.080	4.4		Dm
NTF2	PF02136	8	2.125000	Cofilin_ADF	PF00241	9	1.888890	0.043	0.080	4.4		Dm
Thiolase_C	PF02803	9	1.888890	Pfam-B_974	PB000974	6	1.500000	0.043	0.080	4.4		Dm
Dynein_light	PF01221	4	1.000000	Arf	PF00025	16	1.000000	0.043	0.080	4.4		Dm
vATP-synt_E	PF01991	3	1.000000	HMG_box	PF00505	28	2.142860	0.043	0.080	4.4		Dm
Pfam-B_61507	PB061507	2	1.500000	IPK	PF03770	4	1.500000	0.500	0.499	4.4		Sc
Pfam-B_82076	PB082076	1	2.000000	ArsA_ATPase	PF02374	4	1.000000	1.000	0.666	4.3		Sc
IF-2B	PF01008	7	1.000000	dCMP_cyt_deam	PF00383	9	1.777780	0.042	0.077	4.3		Sc
TAFII28	PF04719	3	1.333330	HMG_box	PF00505	28	2.142860	0.042	0.077	4.3		Sc
UQ_con	PF00179	39	1.051280	Pfam-B_64692	PB064692	2	1.000000	0.042	0.077	4.3		Sc
ATP-synt_C	PF00137	10	1.300000	ATP-synt_C	PF00137	10	1.300000	0.042	0.077	4.3	x 	Ec
NDK	PF00334	4	1.500000	Histone	PF00125	19	1.842110	0.042	0.077	4.3		Sc
TPR	PF00515	80	4.337500	Pfam-B_61223	PB061223	1	1.000000	0.042	0.077	4.3		Sc
Ribosomal_L6	PF00347	4	1.000000	Lectin_C	PF00059	24	2.833330	0.042	0.077	4.3		Ce
TPR	PF00515	80	4.337500	Sec62	PF03839	1	1.000000	0.042	0.077	4.3		Sc
Iso_dh	PF00180	11	1.000000	G-alpha	PF00503	11	1.000000	0.042	0.077	4.3		Sc
TPR	PF00515	80	4.337500	Pfam-B_80537	PB080537	1	1.000000	0.042	0.077	4.3		Sc
Ribonuc_red_sm	PF00268	10	1.500000	Lectin_C	PF00059	24	2.833330	0.042	0.077	4.3		Dm
Pfam-B_2394	PB002394	2	1.000000	adh_short	PF00106	30	1.300000	0.042	0.077	4.3		Dm
Rcd1	PF04078	2	1.000000	adh_short	PF00106	30	1.300000	0.042	0.077	4.3		Dm
UQ_con	PF00179	39	1.051280	Tctex-1	PF03645	2	1.000000	0.042	0.077	4.3		Dm
Pfam-B_447	PB000447	4	2.750000	Cpn60_TCP1	PF00118	24	1.500000	0.042	0.077	4.3		Dm
SIP1	PF04938	1	1.000000	Ras	PF00071	69	1.768120	0.042	0.077	4.3		Dm
V_ATPase_I	PF01496	5	1.000000	Fork_head	PF00250	14	2.714290	0.042	0.077	4.3		Dm
Histone	PF00125	19	1.842110	HhH-GPD	PF00730	6	3.166670	0.069	0.071	4.3		Sc
zf-C2H2	PF00096	255	2.450980	Pfam-B_92596	PB092596	1	1.000000	0.067	0.069	4.3		Sc
Pfam-B_80761	PB080761	1	2.000000	Actin	PF00022	28	1.392860	0.143	0.222	4.3		Sc
Ras	PF00071	69	1.768120	ILVD_EDD	PF00920	1	1.000000	0.040	0.074	4.3		Sc
PP2C	PF00481	14	2.142860	Cullin	PF00888	6	1.000000	0.040	0.074	4.3		Sc
Peptidase_C1	PF00112	16	2.000000	HORMA	PF02301	6	1.166670	0.040	0.074	4.3		Ce
Ras	PF00071	69	1.768120	Pfam-B_61223	PB061223	1	1.000000	0.040	0.074	4.3		Sc
Ras	PF00071	69	1.768120	PMM	PF03332	1	1.000000	0.040	0.074	4.3		Sc
Ras	PF00071	69	1.768120	Pantoate_transf	PF02548	1	1.000000	0.040	0.074	4.3		Sc
Ras	PF00071	69	1.768120	DUF967	PF06142	1	1.000000	0.040	0.074	4.3		Sc
Ras	PF00071	69	1.768120	Pfam-B_62907	PB062907	1	1.000000	0.040	0.074	4.3		Sc
Ras	PF00071	69	1.768120	Pfam-B_90255	PB090255	1	1.000000	0.040	0.074	4.3		Sc
Leo1	PF04004	3	1.333330	AA_permease	PF00324	20	2.000000	0.040	0.074	4.3		Sc
Thi4	PF01946	1	1.000000	Ras	PF00071	69	1.768120	0.040	0.074	4.3		Sc
Ras	PF00071	69	1.768120	Pept_C1-like	PF03051	1	1.000000	0.040	0.074	4.3		Sc
Ras	PF00071	69	1.768120	ALAD	PF00490	1	1.000000	0.040	0.074	4.3		Sc
Ras	PF00071	69	1.768120	Arginase	PF00491	1	1.000000	0.040	0.074	4.3		Sc
ATP-synt	PF00231	4	1.000000	Actin	PF00022	28	1.392860	0.040	0.074	4.3		Sc
zf-CCCH	PF00642	32	3.500000	Pfam-B_18367	PB018367	2	1.500000	0.040	0.074	4.3		Ce
CK_II_beta	PF01214	6	1.000000	Adaptin_N	PF01602	17	2.588230	0.040	0.074	4.3		Sc
Ras	PF00071	69	1.768120	Pfam-B_25331	PB025331	1	1.000000	0.040	0.074	4.3		Sc
Ras	PF00071	69	1.768120	Pfam-B_99124	PB099124	1	1.000000	0.040	0.074	4.3		Sc
Ribosomal_S25	PF03297	2	1.000000	LIM	PF00412	37	2.378380	0.040	0.074	4.3		Dm
RNA_pol_Rpc34	PF05158	2	1.000000	LIM	PF00412	37	2.378380	0.040	0.074	4.3		Dm
COX5A	PF02284	3	1.000000	Actin	PF00022	28	1.392860	0.040	0.074	4.3		Dm
dUTPase	PF00692	5	1.200000	Actin	PF00022	28	1.392860	0.040	0.074	4.3		Dm
Dynamitin	PF04912	1	2.000000	Actin	PF00022	28	1.392860	0.167	0.249	4.3		Ce
Pfam-B_9191	PB009191	1	2.000000	Hist_deacetyl	PF00850	12	2.416670	0.333	0.399	4.3		Sc
Pfam-B_9191	PB009191	1	2.000000	Aa_trans	PF01490	7	1.142860	0.200	0.285	4.3		Sc
LRR	PF00560	82	3.560980	Dynamitin	PF04912	1	2.000000	0.067	0.117	4.3		Ce
Brix	PF04427	8	1.875000	Brix	PF04427	8	1.875000	0.079	0.060	4.3		Sc
SPRY	PF00622	9	4.111110	Pfam-B_14709	PB014709	1	2.000000	0.250	0.333	4.3		Dm
Oxidored_FMN	PF00724	4	1.500000	Actin	PF00022	28	1.392860	0.038	0.071	4.3		Sc
Histone	PF00125	19	1.842110	CK_II_beta	PF01214	6	1.000000	0.038	0.071	4.3		Sc
Prenyltrans	PF00432	7	1.571430	Arf	PF00025	16	1.000000	0.038	0.071	4.3		Sc
Peptidase_M24	PF00557	11	3.454550	EMP24_GP25L	PF01105	6	1.000000	0.038	0.071	4.3		Sc
Glutaredoxin	PF00462	7	1.857140	Adap_comp_sub	PF00928	8	2.250000	0.038	0.071	4.3		Sc
zf-HIT	PF04438	5	1.400000	Cyt-b5	PF00173	13	2.307690	0.038	0.071	4.3		Dm
Ribosomal_S7	PF00177	6	1.666670	ECH	PF00378	14	1.571430	0.038	0.071	4.3		Sc
Pfam-B_974	PB000974	6	1.500000	Pfam-B_974	PB000974	6	1.500000	0.038	0.071	4.3		Dm
Dus	PF01207	3	1.666670	Actin	PF00022	28	1.392860	0.038	0.071	4.3		Dm
Pfam-B_5052	PB005052	2	1.000000	CH	PF00307	37	5.432430	0.038	0.071	4.3		Dm
ubiquitin	PF00240	42	2.285710	Pfam-B_5912	PB005912	2	3.500000	0.038	0.071	4.3		Dm
Pfam-B_14814	PB014814	4	3.250000	adh_short	PF00106	30	1.300000	0.038	0.071	4.3		Dm
LSM	PF01423	33	1.030300	Chorion_3	PF05387	2	1.000000	0.038	0.071	4.3		Dm
Peptidase_M14	PF00246	8	2.000000	AT_hook	PF02178	12	2.583330	0.038	0.071	4.3		Dm
Pfam-B_4422	PB004422	2	2.000000	LSM	PF01423	33	1.030300	0.038	0.071	4.3		Dm
Pfam-B_6	PB000006	53	4.056600	FTZ	PF03867	1	2.000000	0.125	0.200	4.3		Dm
Pfam-B_17909	PB017909	1	2.000000	Exonuc_X-T	PF00929	12	1.916670	0.200	0.285	4.3		Dm
Pfam-B_66847	PB066847	1	2.000000	Pfam-B_371	PB000371	4	1.500000	1.000	0.666	4.3		Sc
zf-C2H2	PF00096	255	2.450980	MSSP	PF03940	2	1.000000	0.008	0.008	4.3		Dm
Cpn60_TCP1	PF00118	24	1.500000	ABC_tran	PF00005	54	6.111110	0.008	0.008	4.3		Dm, Ec
Pfam-B_8491	PB008491	1	2.000000	HSP20	PF00011	18	1.166670	0.111	0.181	4.3		Dm
zf-C2H2	PF00096	255	2.450980	Nucleoplasmin	PF03066	2	1.000000	0.006	0.008	4.3		Dm
LIM	PF00412	37	2.378380	CBM_14	PF01607	20	1.700000	0.008	0.008	4.3		Ce
F-box	PF00646	36	3.111110	Cullin	PF00888	6	1.000000	0.130	0.065	4.2		Sc
Pfam-B_102031	PB102031	2	2.000000	Ank	PF00023	83	3.903610	0.111	0.108	4.2		Hs
Mito_carr	PF00153	32	1.250000	Cadherin	PF00028	4	3.750000	0.037	0.069	4.2		Dm
Ribosomal_S26e	PF01283	3	1.000000	bZIP	PF00170	36	2.750000	0.037	0.069	4.2		Dm
Trypsin	PF00089	46	1.695650	Pfam-B_102961	PB102961	2	2.000000	0.026	0.036	4.2		Dm
PDZ	PF00595	60	4.733330	HOOK	PF05622	1	1.000000	0.069	0.068	4.2		Dm
RasGEF	PF00617	10	4.800000	Pex19	PF04614	2	1.500000	0.143	0.222	4.2		Sc
Pfam-B_92937	PB092937	2	1.000000	LRR	PF00560	82	3.560980	0.067	0.066	4.2		Sc
Pfam-B_88102	PB088102	1	2.000000	AT_hook	PF02178	12	2.583330	0.333	0.399	4.2		Dm
Pfam-B_63203	PB063203	1	2.000000	Aminotran_3	PF00202	6	1.000000	0.333	0.399	4.2		Sc
Tub	PF01167	2	1.500000	Pfam-B_88102	PB088102	1	2.000000	1.000	0.666	4.2		Dm
Pfam-B_3452	PB003452	4	3.250000	Mob1_phocein	PF03637	5	1.400000	0.429	0.390	4.2		Sc
Pfam-B_38988	PB038988	1	2.000000	Ank	PF00023	83	3.903610	0.267	0.149	4.2		Hs
Pfam-B_69970	PB069970	1	2.000000	14-3-3	PF00244	12	1.000000	0.500	0.499	4.2		Sc
Brix	PF04427	8	1.875000	Adap_comp_sub	PF00928	8	2.250000	0.036	0.067	4.2		Sc
TFIID-31kDa	PF02291	4	1.250000	bZIP	PF00170	36	2.750000	0.036	0.067	4.2		Sc
SUI1	PF01253	4	1.750000	Pyr_redox	PF00070	21	3.428570	0.036	0.067	4.2		Sc
Proteasome	PF00227	37	1.243240	Pfam-B_52661	PB052661	2	1.000000	0.036	0.067	4.2		Sc
DMRL_synthase	PF00885	3	1.000000	ABC_tran	PF00005	54	6.111110	0.036	0.067	4.2		Sc
Proteasome	PF00227	37	1.243240	Pfam-B_62736	PB062736	2	1.000000	0.036	0.067	4.2		Sc
Ribosomal_S17	PF00366	7	1.857140	ECH	PF00378	14	1.571430	0.036	0.067	4.2		Sc
Proteasome	PF00227	37	1.243240	FTR1	PF03239	2	1.500000	0.036	0.067	4.2		Sc
Pfam-B_14	PB000014	35	6.857140	CIDE-N	PF02017	2	1.000000	0.036	0.067	4.2		Dm
CIDE-N	PF02017	2	1.000000	adh_short	PF00106	30	1.300000	0.036	0.067	4.2		Dm
Ribosomal_L1	PF00687	4	1.000000	Pfam-B_10409	PB010409	1	2.000000	0.500	0.499	4.2		Sc
zf-C2H2	PF00096	255	2.450980	Sina	PF03145	3	2.000000	0.018	0.014	4.2		Dm
Ribosomal_S2	PF00318	5	1.200000	Pfam-B_9191	PB009191	1	2.000000	0.500	0.499	4.2		Sc
Pfam-B_3043	PB003043	2	2.000000	Pfam-B_17	PB000017	33	4.696970	0.062	0.111	4.2		Dm
Pfam-B_8158	PB008158	1	2.000000	HMG_box	PF00505	28	2.142860	0.071	0.125	4.2		Dm
TBP	PF00352	5	2.200000	bZIP	PF00170	36	2.750000	0.091	0.062	4.2		Hs, Sc
IL12	PF03039	1	1.000000	fn3	PF00041	76	6.407900	0.097	0.065	4.2		Hs
Pfam-B_33856	PB033856	1	2.000000	Cpn60_TCP1	PF00118	24	1.500000	1.000	0.666	4.2		Ec
Pfam-B_87758	PB087758	1	2.000000	NAP	PF00956	5	1.000000	0.500	0.499	4.2		Sc
Pkinase	PF00069	399	3.734340	Pfam-B_957	PB000957	5	3.800000	0.012	0.008	4.2		Sc
TPR	PF00515	80	4.337500	Pfam-B_10409	PB010409	1	2.000000	0.083	0.080	4.2		Sc
Mss4	PF04421	2	1.000000	LSM	PF01423	33	1.030300	0.034	0.065	4.2		Sc
Saccharop_dh	PF03435	2	2.000000	LSM	PF01423	33	1.030300	0.034	0.065	4.2		Sc
SNF5	PF04855	3	1.666670	LSM	PF01423	33	1.030300	0.034	0.065	4.2		Sc
Pfam-B_11201	PB011201	2	1.000000	LSM	PF01423	33	1.030300	0.034	0.065	4.2		Sc
Mak10	PF04112	2	1.000000	LSM	PF01423	33	1.030300	0.034	0.065	4.2		Sc
Prenyltrans	PF00432	7	1.571430	PGAM	PF00300	15	1.733330	0.034	0.065	4.2		Sc
MAS20	PF02064	2	1.000000	efhand	PF00036	90	2.788890	0.034	0.065	4.2		Sc
Glycogen_syn	PF05693	4	1.000000	Cpn60_TCP1	PF00118	24	1.500000	0.034	0.065	4.2		Dm
Pfam-B_8261	PB008261	1	1.000000	PDZ	PF00595	60	4.733330	0.034	0.065	4.2		Dm
RRM_1	PF00076	179	2.513970	Brix	PF04427	8	1.875000	0.012	0.008	4.2		Sc
Rap_GAP	PF02145	4	3.000000	Pfam-B_3043	PB003043	2	2.000000	0.250	0.333	4.2		Dm
Tim17	PF02466	5	1.800000	Pfam-B_5511	PB005511	3	2.666670	0.200	0.285	4.2		Sc
Pfam-B_66847	PB066847	1	2.000000	Mtap_PNP	PF00896	4	1.000000	0.500	0.499	4.2		Sc
SUI1	PF01253	4	1.750000	Pfam-B_7608	PB007608	1	2.000000	0.500	0.499	4.2		Sc
Ribosomal_S2	PF00318	5	1.200000	Cpn60_TCP1	PF00118	24	1.500000	0.033	0.062	4.1		Ec
Ferritin	PF00210	9	1.000000	Cpn60_TCP1	PF00118	24	1.500000	0.033	0.062	4.1		Ec
zf-C2H2	PF00096	255	2.450980	Las1	PF04031	1	1.000000	0.033	0.062	4.1		Sc
SUI1	PF01253	4	1.750000	Aldo_ket_red	PF00248	17	1.000000	0.033	0.062	4.1		Sc
RrnaAD	PF00398	2	1.500000	AA_permease	PF00324	20	2.000000	0.033	0.062	4.1		Sc
TSC22	PF01166	2	1.500000	Metallophos	PF00149	53	2.490570	0.033	0.062	4.1		Ce
zf-CCCH	PF00642	32	3.500000	Glyco_transf_15	PF01793	6	1.333330	0.033	0.062	4.1		Sc
Mito_carr	PF00153	32	1.250000	GMP_PDE_delta	PF05351	4	2.000000	0.033	0.062	4.1		Ce
Cpn60_TCP1	PF00118	24	1.500000	CDC50	PF03381	3	1.000000	0.033	0.062	4.1		Sc
Vps16_N	PF04841	2	1.500000	Proteasome	PF00227	37	1.243240	0.033	0.062	4.1		Dm
Na_K-ATPase	PF00287	4	1.000000	Actin	PF00022	28	1.392860	0.033	0.062	4.1		Dm
La	PF05383	5	2.200000	CBM_14	PF01607	20	1.700000	0.033	0.062	4.1		Dm
CBM_14	PF01607	20	1.700000	Aa_trans	PF01490	7	1.142860	0.033	0.062	4.1		Dm
Pfam-B_6	PB000006	53	4.056600	Pfam-B_371	PB000371	4	1.500000	0.033	0.062	4.1		Dm
Peptidase_C1	PF00112	16	2.000000	Acyl_transf_3	PF01757	4	1.750000	0.033	0.062	4.1		Dm
Serendipity_A	PF05482	1	1.000000	Pfam-B_13	PB000013	70	7.828570	0.033	0.062	4.1		Dm
Galactosyl_T	PF01762	3	2.000000	Actin	PF00022	28	1.392860	0.033	0.062	4.1		Dm
PCI	PF01399	34	3.058820	Gamma-BBH	PF03322	3	1.000000	0.033	0.062	4.1		Dm
SH3_1	PF00018	105	4.904760	Pfam-B_76228	PB076228	1	2.000000	0.083	0.081	4.1		Sc
SpoU_methylase	PF00588	4	1.500000	LSM	PF01423	33	1.030300	0.044	0.050	4.1		Sc
Sugar_tr	PF00083	26	1.615390	Calreticulin	PF00262	7	1.428570	0.062	0.061	4.1		Hs
PK_C	PF02887	5	1.800000	Pfam-B_81960	PB081960	1	2.000000	0.500	0.499	4.1		Dm
vATP-synt_E	PF01991	3	1.000000	Pfam-B_7117	PB007117	1	2.000000	1.000	0.666	4.1		Sc
GTP_CDC	PF00735	11	2.272730	GTP_CDC	PF00735	11	2.272730	0.231	0.049	4.1		Dm, Sc
GoLoco	PF02188	5	3.200000	G-alpha	PF00503	11	1.000000	0.714	0.473	4.1	x 	Ce, Dm, Hs
Pfam-B_69721	PB069721	1	2.000000	Pfam-B_3453	PB003453	2	1.500000	1.000	0.666	4.1		Dm
CBFB_NFYA	PF02045	4	1.750000	Actin	PF00022	28	1.392860	0.032	0.061	4.1		Sc
EMP24_GP25L	PF01105	6	1.000000	Arf	PF00025	16	1.000000	0.032	0.061	4.1		Sc
G-alpha	PF00503	11	1.000000	G-alpha	PF00503	11	1.000000	0.032	0.061	4.1	x 	Sc
WW	PF00397	25	4.560000	UDPGP	PF01704	4	1.500000	0.032	0.061	4.1		Dm
Peptidase_M13	PF01431	6	2.000000	PAX	PF00292	7	2.142860	0.032	0.061	4.1		Dm
PWWP	PF00855	9	4.111110	AT_hook	PF02178	12	2.583330	0.032	0.061	4.1		Dm
Mito_carr	PF00153	32	1.250000	CBFB_NFYA	PF02045	4	1.750000	0.057	0.058	4.1		Dm, Sc
Pfam-B_24263	PB024263	4	2.500000	IF4E	PF01652	5	1.000000	0.250	0.332	4.1		Sc
SpoU_methylase	PF00588	4	1.500000	Pfam-B_9191	PB009191	1	2.000000	0.500	0.499	4.1		Sc
Thioredoxin	PF00085	32	2.437500	Pfam-B_20457	PB020457	1	2.000000	1.000	0.666	4.1		Hs
PP2C	PF00481	14	2.142860	Pfam-B_76228	PB076228	1	2.000000	0.143	0.221	4.1		Sc
Pfam-B_61507	PB061507	2	1.500000	CDC50	PF03381	3	1.000000	0.333	0.399	4.1		Sc
Pfam-B_32137	PB032137	1	2.000000	BTB	PF00651	53	3.037740	0.103	0.070	4.1		Dm
UPF0005	PF01027	6	1.166670	Pfam-B_14709	PB014709	1	2.000000	0.250	0.332	4.1		Dm
Pfam-B_42449	PB042449	2	2.500000	Calreticulin	PF00262	7	1.428570	0.333	0.399	4.1		Dm
Pfam-B_4884	PB004884	3	1.333330	Pex19	PF04614	2	1.500000	0.500	0.499	4.1		Sc
Pfam-B_25440	PB025440	1	2.000000	BAR	PF03114	6	2.166670	1.000	0.741	4.1		Sc
Pfam-B_9008	PB009008	2	2.000000	FYVE	PF01363	15	3.400000	0.091	0.153	4.1		Sc
Tropomyosin	PF00261	5	4.600000	Pfam-B_57950	PB057950	1	2.000000	1.000	0.666	4.1		Dm
Ribosomal_L7Ae	PF01248	16	1.187500	Pfam-B_9008	PB009008	2	2.000000	0.100	0.166	4.1		Sc
Pfam-B_62736	PB062736	2	1.000000	LSM	PF01423	33	1.030300	0.031	0.059	4.1		Sc
Pfam-B_87501	PB087501	2	1.500000	LSM	PF01423	33	1.030300	0.031	0.059	4.1		Sc
Pfam-B_51929	PB051929	2	1.000000	LSM	PF01423	33	1.030300	0.031	0.059	4.1		Sc
UQ_con	PF00179	39	1.051280	SOH1	PF05669	2	1.000000	0.031	0.059	4.1		Sc
Ribosomal_L36e	PF01158	3	1.000000	LSM	PF01423	33	1.030300	0.031	0.059	4.1		Sc
Exonuc_X-T	PF00929	12	1.916670	Cofilin_ADF	PF00241	9	1.888890	0.031	0.059	4.1		Sc
SUI1	PF01253	4	1.750000	Pro_isomerase	PF00160	18	1.500000	0.031	0.059	4.1		Sc
UQ_con	PF00179	39	1.051280	TFIIA	PF03153	2	1.000000	0.031	0.059	4.1		Sc
PP2C	PF00481	14	2.142860	14-3-3	PF00244	12	1.000000	0.031	0.059	4.1		Ce
Ribosomal_L13e	PF01294	3	1.000000	LSM	PF01423	33	1.030300	0.031	0.059	4.1		Sc
UPF0057	PF01679	3	1.000000	Proteasome	PF00227	37	1.243240	0.031	0.059	4.1		Sc
MMR_HSR1	PF01926	9	3.000000	Asp	PF00026	13	1.846150	0.031	0.059	4.1		Sc
Pfam-B_17	PB000017	33	4.696970	MRG	PF05712	3	1.000000	0.031	0.059	4.1		Dm
Glycogen_syn	PF05693	4	1.000000	FHA	PF00498	21	4.380950	0.031	0.059	4.1		Sc
PAM2	PF07145	5	4.800000	bZIP	PF00170	36	2.750000	0.031	0.059	4.1		Dm
Pro_isomerase	PF00160	18	1.500000	MORN	PF02493	4	2.750000	0.031	0.059	4.1		Dm
Pfam-B_17	PB000017	33	4.696970	Cytochrom_C	PF00034	4	1.250000	0.031	0.059	4.1		Dm
Pfam-B_13702	PB013702	3	2.000000	LSM	PF01423	33	1.030300	0.031	0.059	4.1		Dm
LSM	PF01423	33	1.030300	Exo70	PF03081	3	1.000000	0.031	0.059	4.1		Dm
Vps52	PF04129	3	1.333330	LSM	PF01423	33	1.030300	0.031	0.059	4.1		Dm
efhand	PF00036	90	2.788890	Chitin_bind_4	PF00379	35	1.257140	0.003	0.003	4.1		Dm
Trypsin	PF00089	46	1.695650	G-patch	PF01585	19	4.473680	0.005	0.008	4.1		Dm
POLO_box	PF00659	4	3.250000	Pfam-B_5433	PB005433	3	1.000000	0.333	0.399	4.1		Sc
RINT1_TIP1	PF04437	2	1.000000	Pfam-B_57950	PB057950	1	2.000000	1.000	0.666	4.1		Dm
zf-C2H2	PF00096	255	2.450980	Dpy-30	PF05186	3	1.000000	0.005	0.008	4.1		Dm
Ribosomal_L22	PF00237	3	1.000000	HLH	PF00010	61	3.098360	0.047	0.050	4.1		Dm
Pyr_redox	PF00070	21	3.428570	Pfam-B_78573	PB078573	2	2.000000	0.062	0.111	4.0		Sc
Pfam-B_25228	PB025228	2	4.500000	LIM	PF00412	37	2.378380	0.083	0.103	4.0		Dm
SOH1	PF05669	2	1.000000	Hydrolase	PF00702	43	5.627910	0.030	0.057	4.0		Sc
HSP20	PF00011	18	1.166670	Gal-bind_lectin	PF00337	5	1.800000	0.030	0.057	4.0		Ce
UPF0099	PF01981	1	1.000000	TPR	PF00515	80	4.337500	0.030	0.057	4.0		Dm
TPR	PF00515	80	4.337500	Pfam-B_21150	PB021150	1	1.000000	0.030	0.057	4.0		Dm
TPR	PF00515	80	4.337500	Serendipity_A	PF05482	1	1.000000	0.030	0.057	4.0		Dm
Ras	PF00071	69	1.768120	Pfam-B_17923	PB017923	2	2.500000	0.059	0.057	4.0		Ce, Dm
UPF0172	PF03665	2	1.000000	SH2	PF00017	69	4.000000	0.030	0.057	4.0		Dm
SH2	PF00017	69	4.000000	Pfam-B_5052	PB005052	2	1.000000	0.030	0.057	4.0		Dm
zf-C2H2	PF00096	255	2.450980	Pfam-B_4887	PB004887	4	2.250000	0.005	0.008	4.0		Dm
Pfam-B_3043	PB003043	2	2.000000	Chromo	PF00385	15	3.200000	0.071	0.125	4.0		Dm
Ribosomal_L22	PF00237	3	1.000000	Pfam-B_6432	PB006432	1	2.000000	1.000	0.666	4.0		Dm
Vps52	PF04129	3	1.333330	Pfam-B_6432	PB006432	1	2.000000	1.000	0.666	4.0		Dm
Pfam-B_93653	PB093653	1	2.000000	LRR	PF00560	82	3.560980	0.133	0.153	4.0		Sc
Pfam-B_254	PB000254	2	3.000000	IF-2B	PF01008	7	1.000000	0.600	0.556	4.0		Sc
Pfam-B_9658	PB009658	1	2.000000	ADH_zinc_N	PF00107	29	1.620690	0.062	0.111	4.0		Sc
KE2	PF01920	10	1.300000	KE2	PF01920	10	1.300000	0.029	0.056	4.0		Sc
Ribosomal_S17	PF00366	7	1.857140	K_tetra	PF02214	17	2.705880	0.029	0.056	4.0		Ce
Pyr_redox	PF00070	21	3.428570	PAP2	PF01569	5	2.400000	0.029	0.056	4.0		Sc
Pfam-B_14822	PB014822	1	1.000000	HLH	PF00010	61	3.098360	0.029	0.056	4.0		Dm
HLH	PF00010	61	3.098360	DUF101	PF01951	1	1.000000	0.029	0.056	4.0		Dm
SF3b10	PF07189	1	1.000000	HLH	PF00010	61	3.098360	0.029	0.056	4.0		Dm
zf-CCHC	PF00098	22	4.636360	4HBT	PF03061	6	2.333330	0.029	0.056	4.0		Dm
JmjC	PF02373	13	5.615390	Carn_acyltransf	PF00755	6	1.500000	0.029	0.056	4.0		Dm
HOOK	PF05622	1	1.000000	HLH	PF00010	61	3.098360	0.029	0.056	4.0		Dm
TBP	PF00352	5	2.200000	Myb_DNA-binding	PF00249	38	5.184210	0.053	0.053	4.0		Sc
V-SNARE	PF05008	5	1.000000	Coatomer_WDAD	PF04053	5	3.400000	0.250	0.247	4.0		Sc
Pfam-B_66063	PB066063	1	2.000000	LIM	PF00412	37	2.378380	0.111	0.181	4.0		Ce
Pfam-B_2677	PB002677	1	2.000000	Homeobox	PF00046	76	3.039470	0.067	0.117	4.0		Ce
zf-C2H2	PF00096	255	2.450980	Pfam-B_25481	PB025481	1	2.000000	0.033	0.062	4.0		Sc
Dynein_light	PF01221	4	1.000000	CBM_14	PF01607	20	1.700000	0.029	0.054	4.0		Ce
ubiquitin	PF00240	42	2.285710	Pex14_N	PF04695	3	1.666670	0.029	0.054	4.0		Ce
Ras	PF00071	69	1.768120	PRA1	PF03208	2	1.000000	0.029	0.054	4.0		Sc
Ras	PF00071	69	1.768120	FBPase	PF00316	2	1.000000	0.029	0.054	4.0		Sc
Ras	PF00071	69	1.768120	Cpn10	PF00166	4	1.250000	0.029	0.054	4.0		Sc
ubiquitin	PF00240	42	2.285710	ArsA_ATPase	PF02374	4	1.000000	0.029	0.054	4.0		Sc
Rad21_Rec8_N	PF04825	4	5.000000	LSM	PF01423	33	1.030300	0.029	0.054	4.0		Ce
Ribosomal_S7e	PF01251	3	1.000000	LSM	PF01423	33	1.030300	0.029	0.054	4.0		Sc
SKIP_SNW	PF02731	3	2.000000	DnaJ	PF00226	39	3.641030	0.029	0.054	4.0		Sc
Pfam-B_17219	PB017219	2	1.500000	Chitin_bind_4	PF00379	35	1.257140	0.029	0.054	4.0		Dm
Ribosomal_S12	PF00164	5	1.000000	Chitin_bind_4	PF00379	35	1.257140	0.029	0.054	4.0		Dm
HSP70	PF00012	30	2.433330	HesB	PF01521	4	1.000000	0.029	0.054	4.0		Ec
tRNA_m1G_MT_9	PF04243	1	1.000000	Chitin_bind_4	PF00379	35	1.257140	0.029	0.054	4.0		Dm
DUF525	PF04379	1	1.000000	Chitin_bind_4	PF00379	35	1.257140	0.029	0.054	4.0		Dm
Profilin	PF00235	3	1.000000	Chitin_bind_4	PF00379	35	1.257140	0.029	0.054	4.0		Dm
UCR_TM	PF02921	3	1.666670	Chitin_bind_4	PF00379	35	1.257140	0.029	0.054	4.0		Dm
S10_plectin	PF03501	2	1.500000	Chitin_bind_4	PF00379	35	1.257140	0.029	0.054	4.0		Dm
Ribosomal_S26e	PF01283	3	1.000000	Chitin_bind_4	PF00379	35	1.257140	0.029	0.054	4.0		Dm
Pfam-B_6525	PB006525	2	1.000000	Chitin_bind_4	PF00379	35	1.257140	0.029	0.054	4.0		Dm
UQ_con	PF00179	39	1.051280	MAM	PF00629	6	6.000000	0.029	0.054	4.0		Dm
Dpy-30	PF05186	3	1.000000	C2	PF00168	36	5.083330	0.029	0.054	4.0		Dm
Pfam-B_21398	PB021398	1	1.000000	Chitin_bind_4	PF00379	35	1.257140	0.029	0.054	4.0		Dm
FYRN	PF05964	1	1.000000	Chitin_bind_4	PF00379	35	1.257140	0.029	0.054	4.0		Dm
Pfam-B_5052	PB005052	2	1.000000	Chitin_bind_4	PF00379	35	1.257140	0.029	0.054	4.0		Dm
Pep_deformylase	PF01327	2	1.000000	Chitin_bind_4	PF00379	35	1.257140	0.029	0.054	4.0		Dm
HORMA	PF02301	6	1.166670	Chitin_bind_4	PF00379	35	1.257140	0.029	0.054	4.0		Dm
Pfam-B_31451	PB031451	1	1.000000	Chitin_bind_4	PF00379	35	1.257140	0.029	0.054	4.0		Dm
Nup133	PF04044	2	1.500000	Chitin_bind_4	PF00379	35	1.257140	0.029	0.054	4.0		Dm
Ribosomal_L31e	PF01198	2	1.000000	Chitin_bind_4	PF00379	35	1.257140	0.029	0.054	4.0		Dm
Endosulfine	PF04667	2	1.000000	Chitin_bind_4	PF00379	35	1.257140	0.029	0.054	4.0		Dm
vATP-synt_E	PF01991	3	1.000000	ubiquitin	PF00240	42	2.285710	0.029	0.054	4.0		Dm
Pfam-B_14709	PB014709	1	2.000000	GILT	PF03227	4	1.250000	0.250	0.332	4.0		Dm
Pfam-B_7608	PB007608	1	2.000000	CK_II_beta	PF01214	6	1.000000	0.500	0.499	4.0		Sc
Pfam-B_10409	PB010409	1	2.000000	HSP70	PF00012	30	2.433330	0.077	0.133	4.0		Sc
Pfam-B_101521	PB101521	1	3.000000	Actin	PF00022	28	1.392860	0.429	0.404	4.0		Sc
Pfam-B_5885	PB005885	1	3.000000	LIM	PF00412	37	2.378380	0.095	0.118	4.0		Dm
SRP1_TIP1	PF00660	14	1.285710	SNF7	PF03357	3	1.000000	0.048	0.049	4.0		Sc
Pkinase	PF00069	399	3.734340	Glyco_transf_20	PF00982	4	2.500000	0.016	0.007	4.0		Sc
TPR	PF00515	80	4.337500	SWIM	PF04434	2	2.500000	0.054	0.053	4.0		Dm, Hs
Pfam-B_80761	PB080761	1	2.000000	LSM	PF01423	33	1.030300	0.062	0.111	4.0		Sc
UQ_con	PF00179	39	1.051280	TCTP	PF00838	3	1.000000	0.028	0.053	4.0		Sc
UQ_con	PF00179	39	1.051280	Mt_ATP-synt_B	PF05405	3	1.666670	0.028	0.053	4.0		Sc
HEAT_PBS	PF03130	4	11.000000	Cpn60_TCP1	PF00118	24	1.500000	0.028	0.053	4.0		Sc
Peptidase_M24	PF00557	11	3.454550	Brix	PF04427	8	1.875000	0.028	0.053	4.0		Sc
Tctex-1	PF03645	2	1.000000	HLH	PF00010	61	3.098360	0.028	0.053	4.0		Dm
UQ_con	PF00179	39	1.051280	Nsp1_C	PF05064	3	3.000000	0.028	0.053	4.0		Dm
Pfam-B_15174	PB015174	8	6.250000	Chromo	PF00385	15	3.200000	0.028	0.053	4.0		Dm
vATP-synt_E	PF01991	3	1.000000	UQ_con	PF00179	39	1.051280	0.028	0.053	4.0		Dm
Sec6	PF06046	2	1.000000	Pfam-B_7519	PB007519	1	2.000000	1.000	0.666	4.0		Sc
Pfam-B_11338	PB011338	2	1.000000	Pfam-B_10409	PB010409	1	2.000000	1.000	0.666	4.0		Sc
Ras	PF00071	69	1.768120	Pro_isomerase	PF00160	18	1.500000	0.005	0.007	4.0		Sc
HSP90	PF00183	11	2.454550	HSP70	PF00012	30	2.433330	0.061	0.074	4.0		Sc
Pfam-B_80761	PB080761	1	2.000000	Oxidored_FMN	PF00724	4	1.500000	0.500	0.498	3.9		Sc
Pfam-B_87758	PB087758	1	2.000000	Glyco_transf_20	PF00982	4	2.500000	0.500	0.427	3.9		Sc
Pfam-B_7744	PB007744	1	2.000000	Bystin	PF05291	2	1.000000	1.000	0.666	3.9		Sc
Ribosomal_L7Ae	PF01248	16	1.187500	PAX	PF00292	7	2.142860	0.053	0.051	3.9		Ce, Dm
zf-C2H2	PF00096	255	2.450980	Pfam-B_31386	PB031386	1	1.000000	0.027	0.051	3.9		Ce
zf-C2H2	PF00096	255	2.450980	Calcipressin	PF04847	1	1.000000	0.027	0.051	3.9		Ce
V_ATPase_I	PF01496	5	1.000000	Cpn60_TCP1	PF00118	24	1.500000	0.027	0.051	3.9		Sc
Sas10_Utp3	PF04000	2	2.500000	MFS_1	PF07690	48	2.562500	0.027	0.051	3.9		Sc
HSP70	PF00012	30	2.433330	Calreticulin	PF00262	7	1.428570	0.027	0.051	3.9		Dm
KOW	PF00467	19	3.157900	G-alpha	PF00503	11	1.000000	0.027	0.051	3.9		Dm
Pfam-B_61507	PB061507	2	1.500000	Pfam-B_32456	PB032456	2	2.000000	0.500	0.499	3.9		Sc
Pfam-B_6234	PB006234	1	2.000000	HSP70	PF00012	30	2.433330	0.500	0.499	3.9		Ec
Pfam-B_101496	PB101496	1	2.000000	Hist_deacetyl	PF00850	12	2.416670	0.333	0.399	3.9		Sc
Pkinase	PF00069	399	3.734340	Pfam-B_21290	PB021290	1	2.000000	0.048	0.087	3.9		Mm
Pfam-B_61918	PB061918	2	2.000000	BAR	PF03114	6	2.166670	0.500	0.487	3.9		Sc
Pfam-B_40078	PB040078	1	2.000000	LIM	PF00412	37	2.378380	0.111	0.181	3.9		Ce
Coatomer_WDAD	PF04053	5	3.400000	Coatomer_E	PF04733	2	1.000000	1.000	0.697	3.9		Ce, Sc
Pfam-B_29281	PB029281	2	4.000000	Histone	PF00125	19	1.842110	0.071	0.125	3.9		Sc
Pfam-B_18151	PB018151	1	2.000000	IL8	PF00048	34	1.588240	0.303	0.136	3.9		Hs
HSP70	PF00012	30	2.433330	CK_II_beta	PF01214	6	1.000000	0.026	0.050	3.9		Sc
LSM	PF01423	33	1.030300	IF4E	PF01652	5	1.000000	0.026	0.050	3.9		Sc
Pfam-B_18710	PB018710	3	1.000000	efhand	PF00036	90	2.788890	0.026	0.050	3.9		Ce
NAP	PF00956	5	1.000000	Actin	PF00022	28	1.392860	0.026	0.050	3.9		Ce
PEPCK	PF00821	1	1.000000	Ank	PF00023	83	3.903610	0.026	0.050	3.9		Dm
Pfam-B_13683	PB013683	1	1.000000	Ank	PF00023	83	3.903610	0.026	0.050	3.9		Dm
Pfam-B_32514	PB032514	1	1.000000	Ank	PF00023	83	3.903610	0.026	0.050	3.9		Dm
Pfam-B_9658	PB009658	1	2.000000	LSM	PF01423	33	1.030300	0.062	0.111	3.9		Sc
Pfam-B_7744	PB007744	1	2.000000	Pfam-B_13078	PB013078	3	1.000000	0.500	0.499	3.9		Sc
Pfam-B_9008	PB009008	2	2.000000	Pfam-B_13078	PB013078	3	1.000000	0.500	0.499	3.9		Sc
zf-C2H2	PF00096	255	2.450980	Pfam-B_8974	PB008974	1	3.000000	0.017	0.016	3.9		Dm
Porin_3	PF01459	7	1.000000	Pfam-B_23629	PB023629	4	2.000000	0.111	0.181	3.9		Sc
Pfam-B_1726	PB001726	2	3.000000	IF-2B	PF01008	7	1.000000	0.400	0.416	3.9		Sc
UQ_con	PF00179	39	1.051280	Pfam-B_32137	PB032137	1	2.000000	0.050	0.091	3.9		Dm
RA	PF00788	12	5.750000	Pfam-B_102761	PB102761	2	2.000000	0.500	0.491	3.9		Sc
Pfam-B_8912	PB008912	6	1.666670	Pfam-B_101871	PB101871	1	3.000000	0.333	0.357	3.9		Sc
zf-C2H2	PF00096	255	2.450980	Pfam-B_41831	PB041831	1	2.000000	0.017	0.016	3.9		Dm
Pfam-B_14362	PB014362	2	2.000000	p450	PF00067	35	1.485710	0.077	0.133	3.9		Ce
Pfam-B_61254	PB061254	1	2.000000	DUF148	PF02520	7	1.571430	0.143	0.221	3.9		Ce
PseudoU_synth_1	PF01416	3	1.333330	efhand	PF00036	90	2.788890	0.026	0.049	3.9		Sc
NAP	PF00956	5	1.000000	HSP70	PF00012	30	2.433330	0.026	0.049	3.9		Sc
Histone	PF00125	19	1.842110	EMP24_GP25L	PF01105	6	1.000000	0.026	0.049	3.9		Sc
Pfam-B_14	PB000014	35	6.857140	ENTH	PF01417	4	1.750000	0.026	0.049	3.9		Dm
Trypsin	PF00089	46	1.695650	Pfam-B_6259	PB006259	1	1.000000	0.026	0.049	3.9		Dm
TFIID_20kDa	PF03847	5	1.400000	Actin	PF00022	28	1.392860	0.026	0.049	3.9		Dm
Trypsin	PF00089	46	1.695650	TCTP	PF00838	3	1.000000	0.026	0.049	3.9		Dm
Trypsin	PF00089	46	1.695650	Pfam-B_5912	PB005912	2	3.500000	0.026	0.049	3.9		Dm
Trypsin	PF00089	46	1.695650	HOOK	PF05622	1	1.000000	0.026	0.049	3.9		Dm
Pfam-B_87120	PB087120	4	3.750000	Nsp1_C	PF05064	3	3.000000	0.500	0.399	3.9		Dm, Sc
WD40	PF00400	207	3.125600	Dynamitin	PF04912	1	2.000000	0.032	0.061	3.9		Ce
SpoU_methylase	PF00588	4	1.500000	Pfam-B_78573	PB078573	2	2.000000	0.250	0.332	3.9		Sc
Pkinase	PF00069	399	3.734340	Pfam-B_7129	PB007129	1	2.000000	0.019	0.027	3.9		Sc
Pfam-B_5700	PB005700	1	2.000000	Fork_head	PF00250	14	2.714290	0.167	0.249	3.9		Dm
Glyco_transf_20	PF00982	4	2.500000	adh_short	PF00106	30	1.300000	0.025	0.048	3.9		Sc
Proteasome	PF00227	37	1.243240	Cystatin	PF00031	4	1.000000	0.025	0.048	3.9		Dm
zf-HIT	PF04438	5	1.400000	Pro_isomerase	PF00160	18	1.500000	0.025	0.048	3.9		Dm
CBM_14	PF01607	20	1.700000	Calreticulin	PF00262	7	1.428570	0.025	0.048	3.9		Dm
Sec1	PF00995	10	1.200000	FYVE	PF01363	15	3.400000	0.025	0.048	3.9		Dm
Pfam-B_127	PB000127	87	8.275860	Pfam-B_11824	PB011824	1	1.000000	0.025	0.048	3.9		Dm
Pkinase	PF00069	399	3.734340	Aminotran_3	PF00202	6	1.000000	0.010	0.007	3.8		Sc
Pkinase	PF00069	399	3.734340	Cpn60_TCP1	PF00118	24	1.500000	0.005	0.003	3.8		Ce, Dm, Sc
PAX	PF00292	7	2.142860	Histone	PF00125	19	1.842110	0.024	0.047	3.8		Dm
Myosin_tail_1	PF01576	18	9.000000	Lyase_1	PF00206	9	1.333330	0.024	0.047	3.8		Dm
HLH	PF00010	61	3.098360	DUF1253	PF06862	2	1.500000	0.024	0.047	3.8		Dm
Pfam-B_8183	PB008183	2	1.000000	HLH	PF00010	61	3.098360	0.024	0.047	3.8		Dm
Pfam-B_4402	PB004402	5	2.200000	Cullin	PF00888	6	1.000000	0.333	0.301	3.8		Hs, Sc
Pfam-B_70288	PB070288	1	2.000000	DM	PF00751	4	2.750000	0.333	0.399	3.8		Dm
Pfam-B_5700	PB005700	1	2.000000	G-patch	PF01585	19	4.473680	0.100	0.166	3.8		Dm
UQ_con	PF00179	39	1.051280	Pfam-B_67205	PB067205	1	3.000000	0.167	0.204	3.8		Sc
HSP70	PF00012	30	2.433330	AhpC-TSA	PF00578	9	1.666670	0.027	0.032	3.8		Hp, Sc
Pfam-B_1470	PB001470	6	2.000000	Mog1	PF04603	1	1.000000	1.000	0.743	3.8		Sc
Tim17	PF02466	5	1.800000	HSP70	PF00012	30	2.433330	0.038	0.040	3.8		Sc
Pfam-B_371	PB000371	4	1.500000	LSM	PF01423	33	1.030300	0.024	0.045	3.8		Sc
Proteasome	PF00227	37	1.243240	Anp1	PF03452	3	1.000000	0.024	0.045	3.8		Sc
SRP1_TIP1	PF00660	14	1.285710	Pfam-B_9281	PB009281	3	1.666670	0.024	0.045	3.8		Sc
HSP70	PF00012	30	2.433330	BSD	PF03909	5	1.800000	0.024	0.045	3.8		Sc
SRP1_TIP1	PF00660	14	1.285710	Ammonium_transp	PF00909	5	1.200000	0.024	0.045	3.8		Sc
Zn_clus	PF00172	42	2.761900	Pfam-B_69602	PB069602	1	1.000000	0.024	0.045	3.8		Sc
Zn_clus	PF00172	42	2.761900	Pantoate_ligase	PF02569	1	1.000000	0.024	0.045	3.8		Sc
Zn_clus	PF00172	42	2.761900	RNA_pol_Rpb6	PF01192	4	1.000000	0.024	0.045	3.8		Sc
Zn_clus	PF00172	42	2.761900	Ribophorin_I	PF04597	1	1.000000	0.024	0.045	3.8		Sc
Zn_clus	PF00172	42	2.761900	Erg28	PF03694	1	1.000000	0.024	0.045	3.8		Sc
Acyl_transf_3	PF01757	4	1.750000	7tm_6	PF02949	14	1.642860	0.024	0.045	3.8		Dm
Pfam-B_7581	PB007581	1	2.000000	LSM	PF01423	33	1.030300	0.125	0.162	3.8		Sc
Pfam-B_9658	PB009658	1	2.000000	Brix	PF04427	8	1.875000	0.167	0.249	3.8		Sc
Pfam-B_23425	PB023425	2	2.500000	GTP_CDC	PF00735	11	2.272730	0.571	0.359	3.8		Sc
Pfam-B_4276	PB004276	2	2.500000	Fork_head	PF00250	14	2.714290	0.167	0.249	3.8		Dm
RRM_1	PF00076	179	2.513970	eIF-6	PF01912	1	1.000000	0.062	0.043	3.8		Sc
Pfam-B_66847	PB066847	1	2.000000	Bystin	PF05291	2	1.000000	1.000	0.665	3.8		Sc
vATP-synt_AC39	PF01992	2	1.000000	Pfam-B_41039	PB041039	1	2.000000	1.000	0.665	3.8		Sc
TFIIA	PF03153	2	1.000000	Pfam-B_14709	PB014709	1	2.000000	1.000	0.665	3.8		Dm
Pfam-B_23656	PB023656	1	2.000000	Fip1	PF05182	2	1.000000	1.000	0.665	3.8		Dm
Pfam-B_4469	PB004469	1	2.000000	efhand	PF00036	90	2.788890	1.000	0.665	3.8		Oc
Pfam-B_66847	PB066847	1	2.000000	Glyco_hydro_16	PF00722	3	4.000000	0.500	0.499	3.8		Sc
TFIID-18kDa	PF02269	5	1.400000	HMG_box	PF00505	28	2.142860	0.023	0.044	3.8		Sc
HLH	PF00010	61	3.098360	DUF343	PF03966	3	1.000000	0.023	0.044	3.8		Dm
Pfam-B_25166	PB025166	4	1.750000	AA_permease	PF00324	20	2.000000	0.040	0.074	3.8		Dm
Pfam-B_14709	PB014709	1	2.000000	Actin	PF00022	28	1.392860	0.083	0.142	3.8		Dm
Pfam-B_30130	PB030130	2	2.500000	Pfam-B_10409	PB010409	1	2.000000	0.500	0.499	3.8		Sc
Pfam-B_7519	PB007519	1	2.000000	Peptidase_M18	PF02127	2	1.000000	0.500	0.499	3.8		Sc
TFIIA	PF03153	2	1.000000	Pfam-B_88102	PB088102	1	2.000000	1.000	0.665	3.8		Dm
TPR	PF00515	80	4.337500	Pfam-B_66847	PB066847	1	2.000000	0.042	0.077	3.8		Sc
Pfam-B_100004	PB100004	1	2.000000	HSP70	PF00012	30	2.433330	0.077	0.133	3.8		Sc
Pfam-B_53278	PB053278	1	2.000000	Homeobox	PF00046	76	3.039470	0.067	0.117	3.8		Ce
Rhodanese	PF00581	20	2.300000	Glycos_transf_2	PF00535	12	3.416670	0.023	0.043	3.8		Sc
p450	PF00067	35	1.485710	Nol1_Nop2_Fmu	PF01189	4	3.000000	0.023	0.043	3.8		Dm
HIT	PF01230	5	2.000000	Actin	PF00022	28	1.392860	0.023	0.043	3.8		Dm
Pfam-B_99065	PB099065	2	2.000000	ATP_bind_1	PF03029	5	1.000000	0.250	0.332	3.8		Sc
zf-C2H2	PF00096	255	2.450980	Pfam-B_2866	PB002866	15	3.066670	0.009	0.003	3.8		Dm
Thioredoxin	PF00085	32	2.437500	Chitin_bind_4	PF00379	35	1.257140	0.004	0.007	3.8		Dm
Pfam-B_25166	PB025166	4	1.750000	Gamma-BBH	PF03322	3	1.000000	0.250	0.332	3.8		Dm
Rhodanese	PF00581	20	2.300000	Histone	PF00125	19	1.842110	0.020	0.025	3.8		Sc
Pfam-B_99065	PB099065	2	2.000000	Actin	PF00022	28	1.392860	0.071	0.124	3.8		Sc
Pfam-B_21617	PB021617	1	2.000000	Cullin	PF00888	6	1.000000	1.000	0.665	3.8		Hs
Pfam-B_38988	PB038988	1	2.000000	Cullin	PF00888	6	1.000000	1.000	0.665	3.8		Hs
Pfam-B_42957	PB042957	1	2.000000	7tm_1	PF00001	44	1.659090	0.100	0.166	3.8		Dm
Pfam-B_76228	PB076228	1	2.000000	Aminotran_3	PF00202	6	1.000000	0.333	0.398	3.8		Sc
Pfam-B_71922	PB071922	2	2.000000	Pfam-B_48256	PB048256	2	2.000000	0.500	0.486	3.8		Sc
RA	PF00788	12	5.750000	GATA	PF00320	16	2.562500	0.022	0.043	3.8		Sc
Ribosomal_S26e	PF01283	3	1.000000	LSM	PF01423	33	1.030300	0.022	0.043	3.8		Sc
La	PF05383	5	2.200000	Actin	PF00022	28	1.392860	0.022	0.043	3.8		Dm
UPF0005	PF01027	6	1.166670	G-patch	PF01585	19	4.473680	0.022	0.043	3.8		Dm
Ribosomal_S18	PF01084	4	1.000000	Pfam-B_66500	PB066500	3	2.000000	0.111	0.181	3.7		Dm
RCSD	PF05177	21	5.380950	Pfam-B_87501	PB087501	2	1.500000	0.100	0.166	3.7		Sc
Pfam-B_12373	PB012373	1	2.000000	BIR	PF00653	6	3.500000	0.500	0.499	3.7		Ce
WD40	PF00400	207	3.125600	EMP24_GP25L	PF01105	6	1.000000	0.009	0.006	3.7		Sc
Pfam-B_23656	PB023656	1	2.000000	ETC_C1_NDUFA4	PF04800	2	1.000000	1.000	0.665	3.7		Dm
Pfam-B_25481	PB025481	1	2.000000	GATA	PF00320	16	2.562500	0.167	0.249	3.7		Sc
polyprenyl_synt	PF00348	6	1.333330	FHA	PF00498	21	4.380950	0.022	0.042	3.7		Sc
Pfam-B_99075	PB099075	4	2.000000	Mito_carr	PF00153	32	1.250000	0.022	0.042	3.7		Sc
Vps52	PF04129	3	1.333330	MFS_1	PF07690	48	2.562500	0.022	0.042	3.7		Dm
E1_dh	PF00676	10	2.900000	Arf	PF00025	16	1.000000	0.022	0.042	3.7		Dm
Ribosomal_S12	PF00164	5	1.000000	Pfam-B_17	PB000017	33	4.696970	0.022	0.042	3.7		Dm
SKIP_SNW	PF02731	3	2.000000	Pfam-B_8407	PB008407	1	2.000000	1.000	0.665	3.7		Sc
Proteasome	PF00227	37	1.243240	FTZ	PF03867	1	2.000000	0.062	0.111	3.7		Dm
Pkinase	PF00069	399	3.734340	Mob1_phocein	PF03637	5	1.400000	0.015	0.006	3.7		Dm, Sc
Pfam-B_66500	PB066500	3	2.000000	Pfam-B_16991	PB016991	2	1.000000	0.167	0.249	3.7		Dm
Pfam-B_61507	PB061507	2	1.500000	Arf	PF00025	16	1.000000	0.083	0.142	3.7		Sc
RRM_1	PF00076	179	2.513970	Pfam-B_11423	PB011423	1	1.000000	0.042	0.041	3.7		Sc
Ras	PF00071	69	1.768120	Pfam-B_4580	PB004580	1	2.000000	0.040	0.074	3.7		Sc
Pfam-B_30368	PB030368	3	1.000000	Pfam-B_25166	PB025166	4	1.750000	0.333	0.399	3.7		Ce
zf-CCCH	PF00642	32	3.500000	Pfam-B_5771	PB005771	2	2.000000	0.040	0.074	3.7		Ce
zf-C3HC4	PF00097	108	3.916670	MAM33	PF02330	2	1.000000	0.021	0.041	3.7		Sc
zf-Tim10_DDP	PF02953	7	1.000000	SH2	PF00017	69	4.000000	0.021	0.041	3.7		Dm
Ribosomal_S8	PF00410	3	1.000000	BTB	PF00651	53	3.037740	0.021	0.041	3.7		Dm
GTP_CDC	PF00735	11	2.272730	AT_hook	PF02178	12	2.583330	0.021	0.041	3.7		Dm
PALP	PF00291	16	2.062500	PALP	PF00291	16	2.062500	0.074	0.039	3.7	x 	Dm, Ec, Sc, St
Trypsin	PF00089	46	1.695650	Mito_carr	PF00153	32	1.250000	0.004	0.006	3.7		Dm
KH_1	PF00013	39	3.282050	IF4E	PF01652	5	1.000000	0.078	0.040	3.7		Ce, Sc
Pro_isomerase	PF00160	18	1.500000	Pfam-B_101496	PB101496	1	2.000000	0.125	0.199	3.7		Sc
Pfam-B_13195	PB013195	1	3.000000	Actin	PF00022	28	1.392860	0.143	0.221	3.7		Sc
NusG	PF02357	1	2.000000	Cpn60_TCP1	PF00118	24	1.500000	1.000	0.665	3.7		Ec
IF-2B	PF01008	7	1.000000	Cpn60_TCP1	PF00118	24	1.500000	0.021	0.040	3.7		Sc
RRM_1	PF00076	179	2.513970	Pro_CA	PF00484	1	1.000000	0.021	0.040	3.7		Sc
Pfam-B_23443	PB023443	3	2.333330	LSM	PF01423	33	1.030300	0.021	0.040	3.7		Sc
RRM_1	PF00076	179	2.513970	Pfam-B_80785	PB080785	1	1.000000	0.021	0.040	3.7		Sc
RRM_1	PF00076	179	2.513970	Pfam-B_44735	PB044735	1	1.000000	0.021	0.040	3.7		Sc
RRM_1	PF00076	179	2.513970	DUF846	PF05832	1	1.000000	0.021	0.040	3.7		Sc
HSP70	PF00012	30	2.433330	Citrate_synt	PF00285	5	1.200000	0.021	0.040	3.7		Sc
RRM_1	PF00076	179	2.513970	Ribosomal_L17	PF01196	1	1.000000	0.021	0.040	3.7		Sc
Zip	PF02535	9	1.000000	Pro_isomerase	PF00160	18	1.500000	0.021	0.040	3.7		Sc
SET	PF00856	25	4.400000	Pfam-B_15641	PB015641	3	1.333330	0.021	0.040	3.7		Dm
Mt_ATP-synt_D	PF05873	2	1.000000	Ank	PF00023	83	3.903610	0.021	0.040	3.7		Dm
La	PF05383	5	2.200000	CH	PF00307	37	5.432430	0.021	0.040	3.7		Dm
NUDIX	PF00293	9	1.444440	Acetyltransf_1	PF00583	23	3.000000	0.021	0.040	3.7		Dm
Pfam-B_4276	PB004276	2	2.500000	IBN_N	PF03810	25	7.320000	0.077	0.133	3.7		Dm
Pfam-B_29281	PB029281	2	4.000000	Adap_comp_sub	PF00928	8	2.250000	0.125	0.199	3.7		Sc
Ras	PF00071	69	1.768120	Pfam-B_80761	PB080761	1	2.000000	0.040	0.074	3.7		Sc
Pfam-B_57554	PB057554	1	2.000000	NAF1	PF05492	2	1.500000	1.000	0.665	3.7		Ce
Pfam-B_30656	PB030656	2	2.000000	P21-Arc	PF04062	2	1.000000	0.500	0.498	3.7		Sc
Pfam-B_30656	PB030656	2	2.000000	ARPC4	PF05856	2	1.000000	0.500	0.498	3.7		Sc
Pfam-B_14362	PB014362	2	2.000000	7tm_1	PF00001	44	1.659090	0.091	0.153	3.7		Ce
Pfam-B_48256	PB048256	2	2.000000	Ala_racemase_N	PF01168	2	1.000000	1.000	0.742	3.7		Sc
Pfam-B_90223	PB090223	1	4.000000	Hormone_recep	PF00104	76	3.868420	0.277	0.090	3.7		Ce
G-alpha	PF00503	11	1.000000	Acetyltransf_1	PF00583	23	3.000000	0.020	0.039	3.7		Sc
ubiquitin	PF00240	42	2.285710	Dynein_light	PF01221	4	1.000000	0.020	0.039	3.7		Ce
V-ATPase_C	PF03223	2	1.000000	Ras	PF00071	69	1.768120	0.020	0.039	3.7		Sc
Ribosomal_60s	PF00428	11	1.545450	Aldedh	PF00171	15	2.133330	0.020	0.039	3.7		Sc
Ras	PF00071	69	1.768120	NIF3	PF01784	2	1.000000	0.020	0.039	3.7		Sc
RRF	PF01765	2	1.000000	Ras	PF00071	69	1.768120	0.020	0.039	3.7		Sc
Ras	PF00071	69	1.768120	P5CR	PF01089	3	1.000000	0.020	0.039	3.7		Sc
ubiquitin	PF00240	42	2.285710	DER1	PF04511	4	1.000000	0.020	0.039	3.7		Dm
Prenyltrans	PF00432	7	1.571430	BTB	PF00651	53	3.037740	0.020	0.039	3.7		Dm
PUF	PF00806	7	2.571430	Actin	PF00022	28	1.392860	0.038	0.038	3.7		Sc
Pfam-B_25228	PB025228	2	4.500000	Carn_acyltransf	PF00755	6	1.500000	0.250	0.332	3.7		Dm
Pfam-B_9008	PB009008	2	2.000000	Elongin_A	PF06881	2	3.000000	0.500	0.498	3.7		Sc
Pfam-B_71922	PB071922	2	2.000000	Pfam-B_6302	PB006302	7	2.571430	0.071	0.124	3.7		Sc
Coatomer_WDAD	PF04053	5	3.400000	BAR	PF03114	6	2.166670	0.125	0.199	3.6		Sc
Ras	PF00071	69	1.768120	Pfam-B_52661	PB052661	2	1.000000	0.020	0.038	3.6		Sc
Ras	PF00071	69	1.768120	Pfam-B_92937	PB092937	2	1.000000	0.020	0.038	3.6		Sc
Ras	PF00071	69	1.768120	Pfam-B_29854	PB029854	2	1.000000	0.020	0.038	3.6		Sc
Ribosomal_L14	PF00238	6	1.000000	HSP70	PF00012	30	2.433330	0.020	0.038	3.6		Sc
ATP-gua_PtransN	PF02807	5	1.800000	adh_short	PF00106	30	1.300000	0.020	0.038	3.6		Dm
Peptidase_C48	PF02902	5	1.400000	Actin	PF00022	28	1.392860	0.020	0.038	3.6		Dm
SIR2	PF02146	8	1.750000	Arf	PF00025	16	1.000000	0.020	0.038	3.6		Dm
HLH	PF00010	61	3.098360	ENTH	PF01417	4	1.750000	0.020	0.038	3.6		Dm
Tetraspannin	PF00335	10	1.100000	Fork_head	PF00250	14	2.714290	0.020	0.038	3.6		Dm
Pfam-B_7117	PB007117	1	2.000000	LSM	PF01423	33	1.030300	0.062	0.110	3.6		Sc
ubiquitin	PF00240	42	2.285710	Pfam-B_88194	PB088194	2	2.500000	0.056	0.100	3.6		Sc
Pfam-B_42130	PB042130	3	5.000000	LSM	PF01423	33	1.030300	0.062	0.085	3.6		Sc
Pfam-B_30910	PB030910	1	2.000000	C2	PF00168	36	5.083330	0.071	0.124	3.6		Dm
Pfam-B_66847	PB066847	1	2.000000	Pfam-B_4884	PB004884	3	1.333330	1.000	0.725	3.6		Sc
Homeobox	PF00046	76	3.039470	CAF1	PF04857	4	1.250000	0.020	0.038	3.6		Ce
HSP70	PF00012	30	2.433330	CN_hydrolase	PF00795	7	2.142860	0.020	0.038	3.6		Sc
zf-C3HC4	PF00097	108	3.916670	Methyltransf_5	PF01795	1	1.000000	0.020	0.038	3.6		Dm
zf-C3HC4	PF00097	108	3.916670	Ribosomal_S17e	PF00833	1	1.000000	0.020	0.038	3.6		Dm
zf-C3HC4	PF00097	108	3.916670	Ribosomal_L44	PF00935	1	1.000000	0.020	0.038	3.6		Dm
zf-C3HC4	PF00097	108	3.916670	Pfam-B_21150	PB021150	1	1.000000	0.020	0.038	3.6		Dm
Pfam-B_67205	PB067205	1	3.000000	LSM	PF01423	33	1.030300	0.125	0.161	3.6		Sc
HEAT_PBS	PF03130	4	11.000000	Coatomer_WDAD	PF04053	5	3.400000	0.167	0.249	3.6		Sc
Pfam-B_10216	PB010216	1	2.000000	CK_II_beta	PF01214	6	1.000000	1.000	0.664	3.6		Hs
BAR	PF03114	6	2.166670	BAR	PF03114	6	2.166670	0.143	0.181	3.6		Sc
Pro_isomerase	PF00160	18	1.500000	Hist_deacetyl	PF00850	12	2.416670	0.052	0.036	3.6		Sc
Pfam-B_5700	PB005700	1	2.000000	Carn_acyltransf	PF00755	6	1.500000	0.250	0.332	3.6		Dm
zf-MIZ	PF02891	9	4.888890	FTZ	PF03867	1	2.000000	0.500	0.498	3.6		Dm
Pfam-B_5328	PB005328	3	3.000000	IF-2B	PF01008	7	1.000000	0.286	0.311	3.6		Dm, Sc
Pfam-B_81034	PB081034	1	1.000000	efhand	PF00036	90	2.788890	0.019	0.037	3.6		Dm
HSP70	PF00012	30	2.433330	G-alpha	PF00503	11	1.000000	0.019	0.037	3.6		Sc
PCI	PF01399	34	3.058820	BSD	PF03909	5	1.800000	0.019	0.037	3.6		Sc
NAP	PF00956	5	1.000000	Mito_carr	PF00153	32	1.250000	0.019	0.037	3.6		Sc
Pfam-B_40011	PB040011	1	1.000000	efhand	PF00036	90	2.788890	0.019	0.037	3.6		Dm
PUA	PF01472	7	2.571430	Pribosyltran	PF00156	19	2.421050	0.019	0.037	3.6		Dm
efhand	PF00036	90	2.788890	DNase_II	PF03265	1	1.000000	0.019	0.037	3.6		Dm
Occludin_ELL	PF07303	1	1.000000	efhand	PF00036	90	2.788890	0.019	0.037	3.6		Dm
Sec1	PF00995	10	1.200000	Aldo_ket_red	PF00248	17	1.000000	0.019	0.037	3.6		Dm
Pfam-B_11772	PB011772	3	2.000000	efhand	PF00036	90	2.788890	0.019	0.037	3.6		Dm
UPF0099	PF01981	1	1.000000	efhand	PF00036	90	2.788890	0.019	0.037	3.6		Dm
Pfam-B_10735	PB010735	1	1.000000	Homeobox	PF00046	76	3.039470	0.019	0.037	3.6		Dm
MAGSP	PF03082	1	1.000000	efhand	PF00036	90	2.788890	0.019	0.037	3.6		Dm
Pfam-B_91490	PB091490	1	1.000000	Homeobox	PF00046	76	3.039470	0.019	0.037	3.6		Dm
SNARE	PF05739	28	2.785710	Prenyltrans	PF00432	7	1.571430	0.019	0.037	3.6		Dm
Pfam-B_66598	PB066598	3	2.666670	7tm_6	PF02949	14	1.642860	0.071	0.124	3.6		Dm
Pfam-B_9008	PB009008	2	2.000000	HSP70	PF00012	30	2.433330	0.050	0.090	3.6		Sc
Glyco_hydro_81	PF03639	1	1.000000	DUF500	PF04366	2	2.000000	1.000	0.742	3.6		Sc
Pfam-B_3490	PB003490	1	2.000000	Ank	PF00023	83	3.903610	0.062	0.111	3.6		Sc
Pfam-B_13377	PB013377	1	3.000000	Brix	PF04427	8	1.875000	0.333	0.312	3.6		Sc
Thioredoxin	PF00085	32	2.437500	Peptidase_C48	PF02902	5	1.400000	0.019	0.036	3.6		Sc
Pfam-B_4402	PB004402	5	2.200000	Lectin_C	PF00059	24	2.833330	0.067	0.117	3.6		Dm
zf-C4	PF00105	86	3.709300	Pfam-B_8162	PB008162	1	1.000000	0.036	0.036	3.6		Ce
E1_dh	PF00676	10	2.900000	Coatomer_WDAD	PF04053	5	3.400000	0.091	0.153	3.6		Sc
Ran_BP1	PF00638	6	2.833330	Pfam-B_1470	PB001470	6	2.000000	0.444	0.312	3.6		Ce, Sc
Iso_dh	PF00180	11	1.000000	Coatomer_WDAD	PF04053	5	3.400000	0.062	0.111	3.6		Sc
Pfam-B_1	PB000001	279	6.501790	Nnf1	PF03980	1	1.000000	0.155	0.034	3.6		Sc
Pfam-B_69721	PB069721	1	2.000000	Pfam-B_56361	PB056361	1	1.000000	1.000	0.665	3.6		Dm
LSM	PF01423	33	1.030300	Ctr	PF04145	6	1.000000	0.019	0.036	3.6		Dm
Ubie_methyltran	PF01209	2	1.000000	LRR	PF00560	82	3.560980	0.019	0.036	3.6		Dm
KOW	PF00467	19	3.157900	dCMP_cyt_deam	PF00383	9	1.777780	0.019	0.036	3.6		Dm
Mak10	PF04112	2	1.000000	Ank	PF00023	83	3.903610	0.019	0.036	3.6		Dm
Ras	PF00071	69	1.768120	Pfam-B_24414	PB024414	1	3.000000	0.080	0.105	3.6		Sc
SRF-TF	PF00319	6	3.333330	Pfam-B_41	PB000041	10	3.500000	0.083	0.142	3.6		Ce
Pfam-B_88345	PB088345	1	1.000000	Pfam-B_61507	PB061507	2	1.500000	1.000	0.665	3.6		Sc
POLO_box	PF00659	4	3.250000	Pfam-B_90255	PB090255	1	1.000000	1.000	0.665	3.6		Sc
Pfam-B_99124	PB099124	1	1.000000	Pfam-B_25166	PB025166	4	1.750000	1.000	0.665	3.6		Sc
Pyrophosphatase	PF00719	4	2.250000	Pfam-B_23629	PB023629	4	2.000000	0.143	0.221	3.6		Sc
Pfam-B_66598	PB066598	3	2.666670	NAP	PF00956	5	1.000000	0.200	0.284	3.6		Sc
T-box	PF00907	5	1.400000	Pfam-B_4276	PB004276	2	2.500000	0.250	0.332	3.6		Dm
Pfam-B_25228	PB025228	2	4.500000	FtsJ	PF01728	5	2.200000	0.500	0.498	3.6		Dm
Pfam-B_32137	PB032137	1	2.000000	Chitin_bind_4	PF00379	35	1.257140	0.029	0.054	3.6		Dm
Suf	PF05843	2	2.000000	Pfam-B_9191	PB009191	1	2.000000	1.000	0.665	3.6		Sc
Pfam-B_12286	PB012286	3	1.000000	Coatomer_WDAD	PF04053	5	3.400000	0.500	0.433	3.6		Sc
Pfam-B_101496	PB101496	1	2.000000	LSM	PF01423	33	1.030300	0.062	0.111	3.6		Sc
Pfam-B_974	PB000974	6	1.500000	Pfam-B_81960	PB081960	1	2.000000	0.200	0.284	3.6		Dm
zf-C4	PF00105	86	3.709300	Pfam-B_102168	PB102168	1	1.000000	0.018	0.035	3.6		Ce
zf-C4	PF00105	86	3.709300	RnaseH	PF00075	2	2.000000	0.018	0.035	3.6		Ce
Porin_3	PF01459	7	1.000000	CBM_14	PF01607	20	1.700000	0.018	0.035	3.6		Dm
Exonuc_X-T	PF00929	12	1.916670	Arf	PF00025	16	1.000000	0.018	0.035	3.6		Dm
UQ_con	PF00179	39	1.051280	TFIID_30kDa	PF03540	4	1.000000	0.018	0.035	3.6		Dm
Pfam-B_19	PB000019	10	2.100000	JmjC	PF02373	13	5.615390	0.018	0.035	3.6		Dm
SH2	PF00017	69	4.000000	Pfam-B_28799	PB028799	1	2.000000	0.048	0.087	3.6		Dm
Serendipity_A	PF05482	1	1.000000	Pfam-B_57950	PB057950	1	2.000000	1.000	0.665	3.6		Dm
Pfam-B_624	PB000624	47	6.382980	Pfam-B_624	PB000624	47	6.382980	0.007	0.005	3.6		Dm
Pfam-B_88416	PB088416	1	1.000000	Pfam-B_5511	PB005511	3	2.666670	1.000	0.665	3.6		Sc
POLO_box	PF00659	4	3.250000	Pfam-B_88416	PB088416	1	1.000000	1.000	0.665	3.6		Sc
PHD	PF00628	40	4.125000	Pfam-B_19349	PB019349	1	2.000000	0.050	0.090	3.6		Dm
Pfam-B_61507	PB061507	2	1.500000	Pfam-B_41795	PB041795	1	1.000000	1.000	0.665	3.6		Sc
RNA_pol_N	PF01194	3	1.000000	Pfam-B_18987	PB018987	4	2.000000	0.250	0.332	3.6		Dm
Pfam-B_78573	PB078573	2	2.000000	Oxidored_FMN	PF00724	4	1.500000	0.250	0.331	3.5		Sc
Pfam-B_40062	PB040062	1	2.000000	FYVE	PF01363	15	3.400000	0.167	0.249	3.5		Dm
UNC-50	PF05216	1	1.000000	DUF500	PF04366	2	2.000000	1.000	0.742	3.5		Sc
UPF0184	PF03670	1	1.000000	Pfam-B_66500	PB066500	3	2.000000	0.333	0.398	3.5		Dm
Pfam-B_5525	PB005525	3	3.000000	CK_II_beta	PF01214	6	1.000000	0.333	0.398	3.5		Dm
Robl_LC7	PF03259	5	1.400000	Proteasome	PF00227	37	1.243240	0.018	0.034	3.5		Dm
Rcd1	PF04078	2	1.000000	Homeobox	PF00046	76	3.039470	0.034	0.034	3.5		Dm
Pfam-B_53800	PB053800	2	2.000000	Gal-bind_lectin	PF00337	5	1.800000	0.125	0.199	3.5		Ce
Pfam-B_20343	PB020343	1	2.000000	Chorion_3	PF05387	2	1.000000	0.500	0.498	3.5		Dm
Pfam-B_8158	PB008158	1	2.000000	Chorion_3	PF05387	2	1.000000	0.500	0.498	3.5		Dm
Pfam-B_99065	PB099065	2	2.000000	Pfam-B_24719	PB024719	2	1.000000	0.250	0.332	3.5		Sc
Tektin	PF03148	3	1.000000	PAX	PF00292	7	2.142860	0.111	0.142	3.5		Dm
Coatomer_WDAD	PF04053	5	3.400000	adh_short	PF00106	30	1.300000	0.079	0.054	3.5		Sc
KH_1	PF00013	39	3.282050	eIF-5_eIF-2B	PF01873	5	1.800000	0.018	0.034	3.5		Sc
NAP	PF00956	5	1.000000	F-box	PF00646	36	3.111110	0.018	0.034	3.5		Sc
TPR	PF00515	80	4.337500	Pfam-B_11201	PB011201	2	1.000000	0.018	0.034	3.5		Sc
UQ_con	PF00179	39	1.051280	Peptidase_C14	PF00656	7	2.571430	0.018	0.034	3.5		Dm
p450	PF00067	35	1.485710	ACBP	PF00887	4	2.250000	0.018	0.034	3.5		Dm
Tetraspannin	PF00335	10	1.100000	Arf	PF00025	16	1.000000	0.018	0.034	3.5		Dm
TPR	PF00515	80	4.337500	MED6	PF04934	2	1.500000	0.018	0.034	3.5		Dm
HLH	PF00010	61	3.098360	Aminotran_3	PF00202	6	1.000000	0.018	0.034	3.5		Dm
RhoGAP	PF00620	27	2.925930	CHCH	PF06747	6	1.500000	0.018	0.034	3.5		Dm
Tektin	PF03148	3	1.000000	Pfam-B_25166	PB025166	4	1.750000	0.167	0.249	3.5		Dm
Pfam-B_66847	PB066847	1	2.000000	BNR	PF02012	6	6.666670	0.167	0.249	3.5		Sc
TEA	PF01285	2	1.000000	Pfam-B_18987	PB018987	4	2.000000	0.250	0.332	3.5		Dm
LSM	PF01423	33	1.030300	ARID	PF01388	6	6.833330	0.017	0.033	3.5		Sc
Oxidored_FMN	PF00724	4	1.500000	efhand	PF00036	90	2.788890	0.017	0.033	3.5		Sc
RhoGAP	PF00620	27	2.925930	PAX	PF00292	7	2.142860	0.017	0.033	3.5		Dm
Ribosomal_L27	PF01016	2	1.500000	Homeobox	PF00046	76	3.039470	0.017	0.033	3.5		Dm
Pfam-B_760	PB000760	5	1.600000	adh_short	PF00106	30	1.300000	0.017	0.033	3.5		Sc
MSSP	PF03940	2	1.000000	BTB	PF00651	53	3.037740	0.017	0.033	3.5		Dm
Homeobox	PF00046	76	3.039470	DUF814	PF05670	2	3.500000	0.017	0.033	3.5		Dm
Homeobox	PF00046	76	3.039470	COG6	PF06419	2	1.000000	0.017	0.033	3.5		Dm
Ras	PF00071	69	1.768120	Dpy-30	PF05186	3	1.000000	0.017	0.033	3.5		Dm
Pfam-B_66847	PB066847	1	2.000000	Nucleoporin	PF03177	3	1.000000	0.500	0.498	3.5		Sc
Pfam-B_80109	PB080109	1	2.000000	Pfam-B_127	PB000127	87	8.275860	0.075	0.063	3.5		Dm
Pfam-B_9658	PB009658	1	2.000000	Oxidored_FMN	PF00724	4	1.500000	0.500	0.498	3.5		Sc
Pfam-B_66500	PB066500	3	2.000000	Myosin_tail_1	PF01576	18	9.000000	0.048	0.086	3.5		Dm
RRM_1	PF00076	179	2.513970	Pfam-B_9658	PB009658	1	2.000000	0.083	0.044	3.5		Sc
Pfam-B_66598	PB066598	3	2.666670	Elongin_A	PF06881	2	3.000000	0.500	0.498	3.5		Sc
Ras	PF00071	69	1.768120	F_actin_cap_B	PF01115	3	1.000000	0.017	0.033	3.5		Sc
Ras	PF00071	69	1.768120	GrpE	PF01025	4	1.500000	0.017	0.033	3.5		Sc
Ras	PF00071	69	1.768120	dUTPase	PF00692	5	1.200000	0.017	0.033	3.5		Sc
Vps52	PF04129	3	1.333330	Ras	PF00071	69	1.768120	0.017	0.033	3.5		Sc
Trypsin	PF00089	46	1.695650	Pfam-B_32137	PB032137	1	2.000000	0.026	0.049	3.5		Dm
Pfam-B_61507	PB061507	2	1.500000	Glyco_transf_20	PF00982	4	2.500000	0.250	0.331	3.5		Sc
Pfam-B_25166	PB025166	4	1.750000	Pfam-B_18621	PB018621	2	1.000000	0.333	0.398	3.5		Dm
Pfam-B_25166	PB025166	4	1.750000	Pfam-B_17923	PB017923	2	2.500000	0.333	0.398	3.5		Dm
HLH	PF00010	61	3.098360	CK_II_beta	PF01214	6	1.000000	0.033	0.032	3.5		Dm
TAP42	PF04177	2	1.000000	Pfam-B_402	PB000402	10	2.200000	0.571	0.447	3.5		Ce, Sc
ubiquitin	PF00240	42	2.285710	Pfam-B_2905	PB002905	4	3.000000	0.082	0.063	3.5		Dm, Sc
zf-C2H2	PF00096	255	2.450980	ACPS	PF01648	2	7.000000	0.017	0.032	3.5		Sc
Aldedh	PF00171	15	2.133330	Aldedh	PF00171	15	2.133330	0.033	0.032	3.5	x 	Ec, Gc
UQ_con	PF00179	39	1.051280	Prenyltrans	PF00432	7	1.571430	0.017	0.032	3.5		Dm
Pfam-B_103201	PB103201	2	2.000000	LSM	PF01423	33	1.030300	0.062	0.085	3.5		Sc
Pfam-B_6432	PB006432	1	2.000000	CBM_14	PF01607	20	1.700000	0.067	0.117	3.5		Dm
Ctr	PF04145	6	1.000000	Coatomer_WDAD	PF04053	5	3.400000	0.125	0.199	3.5		Sc
Pfam-B_6419	PB006419	2	2.500000	Peptidase_M16_C	PF05193	17	3.117650	0.125	0.199	3.5		Dm
Cyclin_C	PF02984	18	2.833330	CKS	PF01111	4	1.000000	0.500	0.417	3.5		Hs, Sc
Ribosomal_S26e	PF01283	3	1.000000	Homeobox	PF00046	76	3.039470	0.031	0.031	3.5		Dm
P5CR	PF01089	3	1.000000	Coatomer_WDAD	PF04053	5	3.400000	0.333	0.398	3.5		Sc
Pfam-B_66500	PB066500	3	2.000000	adh_short	PF00106	30	1.300000	0.024	0.045	3.5		Dm
WD40	PF00400	207	3.125600	Pfam-B_7031	PB007031	2	1.500000	0.016	0.031	3.4		Ce
Metallophos	PF00149	53	2.490570	Diphthamide_syn	PF01866	4	1.250000	0.016	0.031	3.4		Dm
ubiquitin	PF00240	42	2.285710	Pfam-B_2545	PB002545	2	3.500000	0.048	0.086	3.4		Sc
Pfam-B_19319	PB019319	1	2.000000	ADH_zinc_N	PF00107	29	1.620690	0.250	0.332	3.4		Ce
Pfam-B_25166	PB025166	4	1.750000	Pfam-B_13984	PB013984	2	2.000000	0.250	0.332	3.4		Dm
Pfam-B_25166	PB025166	4	1.750000	Pfam-B_14075	PB014075	2	2.500000	0.250	0.332	3.4		Dm
SH3_1	PF00018	105	4.904760	DUF500	PF04366	2	2.000000	0.104	0.046	3.4		Sc
Pfam-B_3667	PB003667	2	3.500000	Ank	PF00023	83	3.903610	0.024	0.046	3.4		Dm
vATP-synt_AC39	PF01992	2	1.000000	Pfam-B_99065	PB099065	2	2.000000	0.500	0.497	3.4		Sc
FA_desaturase	PF00487	11	2.090910	Arf	PF00025	16	1.000000	0.016	0.031	3.4		Dm
TNFR_c6	PF00020	21	3.619050	Pfam-B_2555	PB002555	1	2.000000	0.235	0.164	3.4		Hs
Sugar_tr	PF00083	26	1.615390	IF-2B	PF01008	7	1.000000	0.029	0.029	3.4		Sc
S10_plectin	PF03501	2	1.500000	Homeobox	PF00046	76	3.039470	0.045	0.030	3.4		Ce, Dm
Pfam-B_25228	PB025228	2	4.500000	Cytochrom_C	PF00034	4	1.250000	0.500	0.498	3.4		Dm
Pfam-B_89361	PB089361	1	1.000000	Pfam-B_10409	PB010409	1	2.000000	1.000	0.665	3.4		Sc
Pfam-B_7519	PB007519	1	2.000000	Pfam-B_51973	PB051973	1	1.000000	1.000	0.665	3.4		Sc
Pfam-B_30656	PB030656	2	2.000000	P16-Arc	PF04699	1	1.000000	1.000	0.665	3.4		Sc
Pfam-B_9008	PB009008	2	2.000000	Ebp2	PF05890	1	1.000000	1.000	0.665	3.4		Sc
Pfam-B_9008	PB009008	2	2.000000	Pfam-B_102107	PB102107	1	1.000000	1.000	0.665	3.4		Sc
Pfam-B_63203	PB063203	1	2.000000	Pfam-B_62131	PB062131	1	1.000000	1.000	0.665	3.4		Sc
LSM	PF01423	33	1.030300	Glyco_transf_20	PF00982	4	2.500000	0.016	0.030	3.4		Sc
LSM	PF01423	33	1.030300	Aminotran_3	PF00202	6	1.000000	0.016	0.030	3.4		Sc
ubiquitin	PF00240	42	2.285710	Cullin	PF00888	6	1.000000	0.016	0.030	3.4		Sc
UDPGT	PF00201	5	1.000000	Ras	PF00071	69	1.768120	0.016	0.030	3.4		Ce
Pfam-B_624	PB000624	47	6.382980	IPK	PF03770	4	1.500000	0.016	0.030	3.4		Dm
UCR_TM	PF02921	3	1.666670	Ank	PF00023	83	3.903610	0.016	0.030	3.4		Dm
Pfam-B_17	PB000017	33	4.696970	G-alpha	PF00503	11	1.000000	0.016	0.030	3.4		Dm
SCP	PF00188	11	1.545450	Arf	PF00025	16	1.000000	0.016	0.030	3.4		Dm
Ribosomal_L36e	PF01158	3	1.000000	Ank	PF00023	83	3.903610	0.016	0.030	3.4		Dm
UQ_con	PF00179	39	1.051280	Na_H_Exchanger	PF00999	4	2.000000	0.016	0.030	3.4		Dm
Pfam-B_23629	PB023629	4	2.000000	Pfam-B_11772	PB011772	3	2.000000	1.000	0.664	3.4		Dm
Pfam-B_87120	PB087120	4	3.750000	Exonuc_X-T	PF00929	12	1.916670	0.053	0.095	3.4		Dm
Pfam-B_61507	PB061507	2	1.500000	HSP70	PF00012	30	2.433330	0.050	0.090	3.4		Sc
Pfam-B_25228	PB025228	2	4.500000	Lys	PF00062	3	1.000000	0.333	0.398	3.4		Dm
PP2C	PF00481	14	2.142860	Pfam-B_85117	PB085117	1	2.000000	0.250	0.331	3.4		Dm
Pfam-B_25166	PB025166	4	1.750000	adh_short	PF00106	30	1.300000	0.024	0.045	3.4		Dm
Pfam-B_6432	PB006432	1	2.000000	Homeobox	PF00046	76	3.039470	0.019	0.037	3.4		Dm
UPF0113	PF03657	2	1.000000	efhand	PF00036	90	2.788890	0.015	0.030	3.4		Dm
P5CR	PF01089	3	1.000000	efhand	PF00036	90	2.788890	0.015	0.030	3.4		Sc
NOT2_3_5	PF04153	6	2.166670	Cyclin_N	PF00134	42	2.404760	0.015	0.030	3.4		Sc
Proteasome	PF00227	37	1.243240	Cullin	PF00888	6	1.000000	0.015	0.030	3.4		Sc
Pfam-B_8183	PB008183	2	1.000000	efhand	PF00036	90	2.788890	0.015	0.030	3.4		Dm
zf-C2H2	PF00096	255	2.450980	MAM33	PF02330	2	1.000000	0.030	0.030	3.4		Sc
POLO_box	PF00659	4	3.250000	Pfam-B_41039	PB041039	1	2.000000	1.000	0.664	3.4		Sc
Pfam-B_2045	PB002045	6	3.166670	Glycogen_syn	PF05693	4	1.000000	0.143	0.221	3.4		Sc
Pfam-B_106966	PB106966	1	3.000000	p450	PF00067	35	1.485710	0.077	0.132	3.4		Ce
ubiquitin	PF00240	42	2.285710	Pfam-B_14362	PB014362	2	2.000000	0.048	0.086	3.4		Sc
Pfam-B_5083	PB005083	2	1.000000	Pfam-B_23656	PB023656	1	2.000000	1.000	0.664	3.4		Dm
Pfam-B_62907	PB062907	1	1.000000	DUF500	PF04366	2	2.000000	1.000	0.741	3.4		Sc
PMM	PF03332	1	1.000000	Pfam-B_9008	PB009008	2	2.000000	1.000	0.665	3.4		Sc
Pfam-B_3043	PB003043	2	2.000000	Pfam-B_12208	PB012208	1	2.000000	0.500	0.497	3.4		Dm
Pfam-B_6199	PB006199	2	3.000000	Pfam-B_46344	PB046344	1	1.000000	1.000	0.665	3.4		Dm
Pfam-B_6199	PB006199	2	3.000000	Pellino	PF04710	1	1.000000	1.000	0.665	3.4		Dm
SAP18	PF06487	1	1.000000	Pfam-B_23656	PB023656	1	2.000000	1.000	0.665	3.4		Dm
NTF2	PF02136	8	2.125000	HMG_box	PF00505	28	2.142860	0.015	0.029	3.4		Dm
Pfam-B_35839	PB035839	2	1.500000	Coatomer_WDAD	PF04053	5	3.400000	0.250	0.331	3.4		Sc
Pfam-B_29281	PB029281	2	4.000000	Fibrillarin	PF01269	4	1.000000	0.500	0.497	3.4		Sc
Pfam-B_23629	PB023629	4	2.000000	Cys_Met_Meta_PP	PF01053	9	1.333330	0.053	0.095	3.4		Sc
Pfam-B_66847	PB066847	1	2.000000	ARD	PF03079	2	1.000000	1.000	0.665	3.4		Sc
Pfam-B_66847	PB066847	1	2.000000	MAM33	PF02330	2	1.000000	1.000	0.665	3.4		Sc
Pfam-B_66847	PB066847	1	2.000000	MRP-L47	PF06984	2	1.000000	1.000	0.665	3.4		Sc
Pfam-B_66847	PB066847	1	2.000000	ATP-synt_DE	PF00401	3	1.666670	1.000	0.665	3.4		Sc
Chromo	PF00385	15	3.200000	Chromo	PF00385	15	3.200000	0.043	0.029	3.4		Dm, Mm
Pfam-B_57950	PB057950	1	2.000000	Pfam-B_23629	PB023629	4	2.000000	1.000	0.664	3.4		Dm
LSM	PF01423	33	1.030300	HORMA	PF02301	6	1.166670	0.015	0.029	3.4		Sc
RNase_PH	PF01138	13	2.692310	PGAM	PF00300	15	1.733330	0.015	0.029	3.4		Sc
Surp	PF01805	6	5.000000	Hydrolase	PF00702	43	5.627910	0.015	0.029	3.4		Dm
Pfam-B_4545	PB004545	2	2.500000	adh_short	PF00106	30	1.300000	0.250	0.331	3.4		Ce
STAS	PF01740	6	2.666670	Pfam-B_8931	PB008931	1	2.000000	0.667	0.588	3.4		Bs
Pfam-B_23629	PB023629	4	2.000000	HEAT	PF02985	3	1.000000	0.250	0.331	3.4		Sc
Ribosomal_L15e	PF00827	2	1.000000	Pfam-B_127	PB000127	87	8.275860	0.029	0.028	3.4		Dm
Pfam-B_24706	PB024706	1	1.000000	Pfam-B_18987	PB018987	4	2.000000	0.250	0.331	3.4		Dm
Trypsin	PF00089	46	1.695650	Pfam-B_14709	PB014709	1	2.000000	0.026	0.049	3.4		Dm
Pfam-B_23629	PB023629	4	2.000000	adh_short	PF00106	30	1.300000	0.023	0.043	3.4		Sc
Pfam-B_5521	PB005521	5	3.000000	GPP34	PF05719	2	1.000000	0.200	0.284	3.4		Dm
UQ_con	PF00179	39	1.051280	Ferritin	PF00210	9	1.000000	0.015	0.029	3.4		Dm
Pfam-B_957	PB000957	5	3.800000	HORMA	PF02301	6	1.166670	0.091	0.153	3.3		Sc
PID	PF00640	17	2.941180	COesterase	PF00135	11	1.181820	0.014	0.028	3.3		Ce
WD40	PF00400	207	3.125600	Serendipity_A	PF05482	1	1.000000	0.028	0.028	3.3		Dm
Sugar_tr	PF00083	26	1.615390	PX	PF00787	23	3.086960	0.010	0.013	3.3		Sc
Pfam-B_61507	PB061507	2	1.500000	Coatomer_WDAD	PF04053	5	3.400000	0.333	0.397	3.3		Sc
Pfam-B_8068	PB008068	1	2.000000	Mago_nashi	PF02792	2	1.000000	1.000	0.664	3.3		Dm
p450	PF00067	35	1.485710	14-3-3	PF00244	12	1.000000	0.014	0.028	3.3		Ce
Pfam-B_5898	PB005898	5	2.000000	Metallophos	PF00149	53	2.490570	0.014	0.028	3.3		Sc
Histone	PF00125	19	1.842110	CBFD_NFYB_HMF	PF00808	13	1.384610	0.014	0.028	3.3		Sc
Ribosomal_L34e	PF01199	3	1.000000	Chitin_bind_4	PF00379	35	1.257140	0.014	0.028	3.3		Dm
Pfam-B_13984	PB013984	2	2.000000	Chitin_bind_4	PF00379	35	1.257140	0.014	0.028	3.3		Dm
FKBP_C	PF00254	11	2.454550	7tm_6	PF02949	14	1.642860	0.014	0.028	3.3		Dm
V_ATPase_I	PF01496	5	1.000000	Hydrolase	PF00702	43	5.627910	0.014	0.028	3.3		Dm
Ribosomal_L22	PF00237	3	1.000000	Homeobox	PF00046	76	3.039470	0.027	0.027	3.3		Ce, Dm
Pfam-B_6432	PB006432	1	2.000000	Pfam-B_17923	PB017923	2	2.500000	1.000	0.664	3.3		Dm
zf-C4	PF00105	86	3.709300	TFIID-31kDa	PF02291	4	1.250000	0.037	0.026	3.3		Ce
RRM_1	PF00076	179	2.513970	Pfam-B_9191	PB009191	1	2.000000	0.021	0.040	3.3		Sc
TCTP	PF00838	3	1.000000	Dynamitin	PF04912	1	2.000000	1.000	0.665	3.3		Ce
UQ_con	PF00179	39	1.051280	Cullin	PF00888	6	1.000000	0.014	0.027	3.3		Sc
Pfam-B_1	PB000001	279	6.501790	NPR2	PF06218	1	1.000000	0.014	0.027	3.3		Sc
Pfam-B_81879	PB081879	1	1.000000	Pfam-B_1	PB000001	279	6.501790	0.014	0.027	3.3		Sc
PPR	PF01535	6	2.000000	LSM	PF01423	33	1.030300	0.014	0.027	3.3		Sc
Pkinase	PF00069	399	3.734340	dTDP_sugar_isom	PF00908	1	1.000000	0.014	0.027	3.3		Ce
Pkinase	PF00069	399	3.734340	Pfam-B_49389	PB049389	1	1.000000	0.014	0.027	3.3		Ce
WD40	PF00400	207	3.125600	TatD_DNase	PF01026	1	1.000000	0.014	0.027	3.3		Dm
efhand	PF00036	90	2.788890	B56	PF01603	4	1.500000	0.014	0.027	3.3		Dm
zf-BED	PF02892	7	2.714290	SH2	PF00017	69	4.000000	0.014	0.027	3.3		Dm
Pfam-B_1084	PB001084	5	2.400000	CIDE-N	PF02017	2	1.000000	0.100	0.165	3.3		Dm
Homeobox	PF00046	76	3.039470	HEAT	PF02985	3	1.000000	0.027	0.027	3.3		Ce, Dm
Pfam-B_87735	PB087735	1	2.000000	Dynein_light	PF01221	4	1.000000	1.000	0.665	3.3		Ce
Pfam-B_6978	PB006978	2	3.500000	Exonuc_X-T	PF00929	12	1.916670	0.200	0.284	3.3		Dm
Pfam-B_41684	PB041684	1	2.000000	Homeobox	PF00046	76	3.039470	0.067	0.117	3.3		Ce
TPR	PF00515	80	4.337500	Pfam-B_71400	PB071400	1	2.000000	0.030	0.057	3.3		Dm
SNO	PF01174	3	1.000000	Pfam-B_23629	PB023629	4	2.000000	0.111	0.181	3.3		Sc
Pfam-B_41972	PB041972	2	1.500000	Pfam-B_14442	PB014442	4	2.000000	0.125	0.199	3.3		Dm
Pfam-B_66847	PB066847	1	2.000000	ARID	PF01388	6	6.833330	0.500	0.496	3.3		Sc
Pfam-B_3043	PB003043	2	2.000000	Pfam-B_3043	PB003043	2	2.000000	0.250	0.331	3.3		Dm
UQ_con	PF00179	39	1.051280	EMP24_GP25L	PF01105	6	1.000000	0.014	0.027	3.3		Sc
Proteasome	PF00227	37	1.243240	Innexin	PF00876	6	1.166670	0.014	0.027	3.3		Dm
zf-C3HC4	PF00097	108	3.916670	SPC22	PF04573	2	1.000000	0.014	0.027	3.3		Dm
zf-C3HC4	PF00097	108	3.916670	Pfam-B_2394	PB002394	2	1.000000	0.014	0.027	3.3		Dm
Ribosomal_60s	PF00428	11	1.545450	Lectin_C	PF00059	24	2.833330	0.014	0.027	3.3		Dm
Ras	PF00071	69	1.768120	Pfam-B_20485	PB020485	1	3.000000	0.042	0.076	3.3		Dm
Pfam-B_8407	PB008407	1	2.000000	DUF572	PF04502	2	1.000000	1.000	0.664	3.3		Sc
TPR	PF00515	80	4.337500	F_actin_cap_B	PF01115	3	1.000000	0.027	0.027	3.3		Dm
RhoGAP	PF00620	27	2.925930	Pfam-B_32549	PB032549	1	2.000000	0.111	0.180	3.3		Dm
Pfam-B_32808	PB032808	1	2.000000	LSM	PF01423	33	1.030300	0.062	0.110	3.3		Sc
Pfam-B_82058	PB082058	1	2.000000	LSM	PF01423	33	1.030300	0.077	0.132	3.3		Dm
Pfam-B_87501	PB087501	2	1.500000	Histone	PF00125	19	1.842110	0.071	0.124	3.3		Sc
UCR_TM	PF02921	3	1.666670	Homeobox	PF00046	76	3.039470	0.014	0.027	3.3		Dm
RasGEF	PF00617	10	4.800000	Exo_endo_phos	PF03372	20	1.750000	0.014	0.027	3.3		Dm
Pfam-B_78573	PB078573	2	2.000000	Pfam-B_63372	PB063372	1	1.000000	0.500	0.498	3.3		Sc
PP-binding	PF00550	7	4.857140	Pfam-B_44445	PB044445	1	2.000000	1.000	0.665	3.3		Hp
PBP	PF01161	6	1.000000	AT_hook	PF02178	12	2.583330	0.045	0.083	3.3		Dm
Pfam-B_402	PB000402	10	2.200000	Actin	PF00022	28	1.392860	0.027	0.038	3.3		Ce, Sc
Ribosomal_S8	PF00410	3	1.000000	Pfam-B_5992	PB005992	2	3.500000	1.000	0.673	3.3		Dm
Pfam-B_3043	PB003043	2	2.000000	Pfam-B_10032	PB010032	2	4.000000	0.500	0.497	3.3		Dm
KH_1	PF00013	39	3.282050	G-alpha	PF00503	11	1.000000	0.014	0.026	3.3		Sc
TPR	PF00515	80	4.337500	TCTP	PF00838	3	1.000000	0.014	0.026	3.3		Ce
zf-HIT	PF04438	5	1.400000	LSM	PF01423	33	1.030300	0.014	0.026	3.3		Dm
Chorion_3	PF05387	2	1.000000	Ank	PF00023	83	3.903610	0.026	0.026	3.3		Dm
Pfam-B_42957	PB042957	1	2.000000	HLH	PF00010	61	3.098360	0.029	0.055	3.3		Dm
zf-C2H2	PF00096	255	2.450980	Notch	PF00066	10	9.500000	0.008	0.004	3.3		Dm
Pfam-B_90509	PB090509	2	2.000000	GDI	PF00996	5	1.200000	0.500	0.474	3.3		Sc
Pfam-B_624	PB000624	47	6.382980	NAC	PF01849	11	2.636360	0.011	0.016	3.3		Dm
HSP20	PF00011	18	1.166670	AA_permease	PF00324	20	2.000000	0.013	0.026	3.3		Sc
SIR2	PF02146	8	1.750000	CBM_14	PF01607	20	1.700000	0.013	0.026	3.3		Dm
Pfam-B_25228	PB025228	2	4.500000	COG2	PF06148	2	1.000000	1.000	0.665	3.3		Dm
Pfam-B_2454	PB002454	5	3.000000	NIF	PF03031	4	2.750000	0.111	0.180	3.3		Sc
Pfam-B_23629	PB023629	4	2.000000	mRNA_triPase	PF02940	2	1.000000	0.167	0.248	3.2		Sc
HSP70	PF00012	30	2.433330	Fer2	PF00111	13	4.000000	0.013	0.026	3.2		Ec
Carn_acyltransf	PF00755	6	1.500000	adh_short	PF00106	30	1.300000	0.013	0.026	3.2		Dm
Ras	PF00071	69	1.768120	IF4E	PF01652	5	1.000000	0.025	0.025	3.2		Sc
Pfam-B_87911	PB087911	8	8.375000	HOOK	PF05622	1	1.000000	0.500	0.498	3.2		Dm
Synaptobrevin	PF00957	8	2.250000	Pfam-B_40458	PB040458	2	3.000000	0.400	0.314	3.2		Sc
zf-C3HC4	PF00097	108	3.916670	Ribosomal_L15e	PF00827	2	1.000000	0.013	0.025	3.2		Dm
zf-C3HC4	PF00097	108	3.916670	Pfam-B_17923	PB017923	2	2.500000	0.013	0.025	3.2		Dm
RRM_1	PF00076	179	2.513970	Pfam-B_4498	PB004498	2	2.500000	0.011	0.015	3.2		Dm
Zn_clus	PF00172	42	2.761900	Pex19	PF04614	2	1.500000	0.024	0.045	3.2		Sc
Pfam-B_6978	PB006978	2	3.500000	Pfam-B_14	PB000014	35	6.857140	0.053	0.094	3.2		Dm
Ribosomal_S10	PF00338	5	1.000000	Pfam-B_1084	PB001084	5	2.400000	0.200	0.283	3.2		Dm
Sod_Cu	PF00080	4	1.750000	efhand	PF00036	90	2.788890	0.013	0.025	3.2		Sc
Pfam-B_6775	PB006775	3	3.000000	efhand	PF00036	90	2.788890	0.013	0.025	3.2		Sc
ubiquitin	PF00240	42	2.285710	G-alpha	PF00503	11	1.000000	0.013	0.025	3.2		Sc
adh_short	PF00106	30	1.300000	Aa_trans	PF01490	7	1.142860	0.013	0.025	3.2		Sc
HSF_DNA-bind	PF00447	5	1.600000	Cyclin_N	PF00134	42	2.404760	0.013	0.025	3.2		Sc
Trypsin	PF00089	46	1.695650	Pericardin_rpt	PF07054	2	1.000000	0.013	0.025	3.2		Dm
Trypsin	PF00089	46	1.695650	OS-D	PF03392	2	1.000000	0.013	0.025	3.2		Dm
Trypsin	PF00089	46	1.695650	dCMP_cyt_deam	PF00383	9	1.777780	0.013	0.025	3.2		Dm
Pfam-B_53615	PB053615	1	2.000000	Complex1_LYR	PF05347	3	1.666670	0.500	0.497	3.2		Ce
Pfam-B_27170	PB027170	2	3.500000	Chitin_bind_4	PF00379	35	1.257140	0.029	0.038	3.2		Dm
Pfam-B_8158	PB008158	1	2.000000	Homeobox	PF00046	76	3.039470	0.019	0.037	3.2		Dm
Pfam-B_30656	PB030656	2	2.000000	Pfam-B_29281	PB029281	2	4.000000	0.500	0.497	3.2		Sc
Pfam-B_18987	PB018987	4	2.000000	AT_hook	PF02178	12	2.583330	0.083	0.141	3.2		Dm
Pfam-B_15120	PB015120	2	3.000000	efhand	PF00036	90	2.788890	0.019	0.021	3.2		Dm
Trypsin	PF00089	46	1.695650	NUDIX	PF00293	9	1.444440	0.013	0.025	3.2		Dm
Pfam-B_4899	PB004899	3	2.000000	BIR	PF00653	6	3.500000	0.200	0.284	3.2		Ce
Y_phosphatase2	PF03162	5	1.000000	LSM	PF01423	33	1.030300	0.013	0.024	3.2		Sc
Skp1	PF01466	8	2.000000	F-box	PF00646	36	3.111110	0.224	0.089	3.2	x 	Ce, Dm, Hs, Sc
Scramblase	PF03803	7	1.285710	Pfam-B_4899	PB004899	3	2.000000	0.143	0.221	3.2		Ce
Pfam-B_102031	PB102031	2	2.000000	CDI	PF02234	5	1.400000	0.500	0.407	3.2		Hs, Mm
Pro_isomerase	PF00160	18	1.500000	Pfam-B_87501	PB087501	2	1.500000	0.062	0.110	3.2		Sc
Pfam-B_25228	PB025228	2	4.500000	Endosulfine	PF04667	2	1.000000	1.000	0.664	3.2		Dm
Pfam-B_25228	PB025228	2	4.500000	Evr1_Alr	PF04777	2	1.000000	1.000	0.664	3.2		Dm
Pfam-B_25228	PB025228	2	4.500000	F-actin_cap_A	PF01267	2	1.000000	1.000	0.664	3.2		Dm
Pfam-B_9658	PB009658	1	2.000000	Pfam-B_13078	PB013078	3	1.000000	0.500	0.497	3.2		Sc
Ras	PF00071	69	1.768120	Pfam-B_77472	PB077472	1	2.000000	0.040	0.073	3.2		Sc
Pfam-B_31603	PB031603	1	3.000000	p450	PF00067	35	1.485710	0.077	0.132	3.2		Ce
Pfam-B_957	PB000957	5	3.800000	MAD	PF05557	2	2.000000	0.333	0.398	3.2		Sc
Zn_clus	PF00172	42	2.761900	Pfam-B_62736	PB062736	2	1.000000	0.036	0.024	3.2		Sc
Pfam-B_25228	PB025228	2	4.500000	Ank	PF00023	83	3.903610	0.019	0.036	3.2		Dm
Proteasome	PF00227	37	1.243240	Pfam-B_88194	PB088194	2	2.500000	0.036	0.066	3.2		Sc
UCR_TM	PF02921	3	1.666670	efhand	PF00036	90	2.788890	0.012	0.024	3.2		Dm
Pfam-B_18116	PB018116	1	2.000000	Pfam-B_1	PB000001	279	6.501790	0.014	0.027	3.2		Sc
Pfam-B_61007	PB061007	1	2.000000	Pfam-B_15131	PB015131	1	1.000000	1.000	0.664	3.2		Ce
Pfam-B_11708	PB011708	1	1.000000	Pex19	PF04614	2	1.500000	1.000	0.664	3.2		Sc
Pex19	PF04614	2	1.500000	Peroxin-3	PF04882	1	1.000000	1.000	0.664	3.2		Sc
Pex19	PF04614	2	1.500000	PEX11	PF05648	1	1.000000	1.000	0.664	3.2		Sc
Pfam-B_49115	PB049115	1	1.000000	Pfam-B_25166	PB025166	4	1.750000	1.000	0.664	3.2		Ce
YEATS	PF03366	5	1.200000	DMAP1	PF05499	1	2.000000	1.000	0.664	3.2		Dm
RRM_1	PF00076	179	2.513970	Pfam-B_3490	PB003490	1	2.000000	0.021	0.040	3.2		Sc
Pfam-B_974	PB000974	6	1.500000	Pfam-B_18987	PB018987	4	2.000000	0.050	0.090	3.2		Dm
Ribosomal_L22	PF00237	3	1.000000	AAA	PF00004	100	4.370000	0.012	0.024	3.2		Ce
Ribosomal_L18e	PF00828	3	1.000000	AAA	PF00004	100	4.370000	0.012	0.024	3.2		Ce
Pfam-B_87758	PB087758	1	2.000000	Pfam-B_75870	PB075870	1	1.000000	1.000	0.664	3.2		Sc
Pfam-B_51777	PB051777	1	2.000000	Pfam-B_200	PB000200	16	2.312500	0.167	0.248	3.2		Sc
Pfam-B_52919	PB052919	4	3.750000	p450	PF00067	35	1.485710	0.029	0.054	3.2		Dm
Ras	PF00071	69	1.768120	DHO_dh	PF01180	4	4.500000	0.012	0.024	3.2		Sc
Ras	PF00071	69	1.768120	NDK	PF00334	4	1.500000	0.012	0.024	3.2		Sc
Ras	PF00071	69	1.768120	BPL_LipA_LipB	PF03099	5	1.600000	0.012	0.024	3.2		Dm
Pkinase	PF00069	399	3.734340	Pfam-B_48256	PB048256	2	2.000000	0.019	0.013	3.2		Sc
PGK	PF00162	1	1.000000	Coatomer_WDAD	PF04053	5	3.400000	1.000	0.681	3.2		Sc
Pfam-B_4276	PB004276	2	2.500000	efhand	PF00036	90	2.788890	0.017	0.033	3.2		Dm
Zn_clus	PF00172	42	2.761900	Pfam-B_87758	PB087758	1	2.000000	0.024	0.045	3.2		Sc
Pfam-B_5511	PB005511	3	2.666670	LRR	PF00560	82	3.560980	0.014	0.028	3.2		Sc
Pfam-B_13734	PB013734	2	2.000000	efhand	PF00036	90	2.788890	0.017	0.033	3.2		Dm
RNA_pol_N	PF01194	3	1.000000	Pfam-B_21617	PB021617	1	2.000000	1.000	0.664	3.2		Hs
SSB	PF00436	4	1.500000	Pfam-B_53615	PB053615	1	2.000000	1.000	0.664	3.2		Ce
Pfam-B_13609	PB013609	2	2.000000	Myosin_tail_1	PF01576	18	9.000000	0.059	0.104	3.1		Dm
Pfam-B_5525	PB005525	3	3.000000	Pfam-B_17162	PB017162	1	1.000000	0.333	0.397	3.1		Dm
Zn_clus	PF00172	42	2.761900	Pfam-B_92937	PB092937	2	1.000000	0.012	0.023	3.1		Sc
KE2	PF01920	10	1.300000	Actin	PF00022	28	1.392860	0.012	0.023	3.1		Ce
Zn_clus	PF00172	42	2.761900	Pfam-B_46575	PB046575	2	1.500000	0.012	0.023	3.1		Sc
Zn_clus	PF00172	42	2.761900	Ribosomal_S2	PF00318	5	1.200000	0.012	0.023	3.1		Sc
Zn_clus	PF00172	42	2.761900	NAP	PF00956	5	1.000000	0.012	0.023	3.1		Sc
Zn_clus	PF00172	42	2.761900	Glyco_hydro_16	PF00722	3	4.000000	0.012	0.023	3.1		Sc
Pfam-B_25166	PB025166	4	1.750000	Arf	PF00025	16	1.000000	0.043	0.079	3.1		Ce
Pfam-B_19420	PB019420	1	2.000000	AAA	PF00004	100	4.370000	0.032	0.060	3.1		Dm
Pfam-B_66598	PB066598	3	2.666670	CBFB_NFYA	PF02045	4	1.750000	0.250	0.330	3.1		Sc
Prenyltrans	PF00432	7	1.571430	Homeobox	PF00046	76	3.039470	0.012	0.023	3.1		Dm
RRM_1	PF00076	179	2.513970	Pfam-B_13377	PB013377	1	3.000000	0.062	0.043	3.1		Sc
Pkinase	PF00069	399	3.734340	DSPc	PF00782	6	2.166670	0.006	0.005	3.1		Sc
PGAM	PF00300	15	1.733330	PGAM	PF00300	15	1.733330	0.023	0.023	3.1	x 	Ec, Rn
COesterase	PF00135	11	1.181820	Actin	PF00022	28	1.392860	0.012	0.023	3.1		Dm
Chorion_2	PF03964	3	1.333330	Ank	PF00023	83	3.903610	0.012	0.023	3.1		Dm
Ribosomal_L12	PF00542	4	1.750000	Pfam-B_9658	PB009658	1	2.000000	1.000	0.664	3.1		Sc
Pfam-B_9658	PB009658	1	2.000000	Pfam-B_17710	PB017710	2	2.000000	1.000	0.664	3.1		Sc
RRM_1	PF00076	179	2.513970	Pfam-B_8261	PB008261	1	1.000000	0.023	0.023	3.1		Dm
zf-C2H2	PF00096	255	2.450980	Pfam-B_87911	PB087911	8	8.375000	0.005	0.005	3.1		Ce, Dm
zf-C3HC4	PF00097	108	3.916670	Pfam-B_4276	PB004276	2	2.500000	0.017	0.033	3.1		Dm
RRM_1	PF00076	179	2.513970	DUF706	PF05153	1	1.000000	0.023	0.023	3.1		Dm
Trypsin	PF00089	46	1.695650	Proteasome	PF00227	37	1.243240	0.003	0.005	3.1		Dm
zf-U1	PF06220	2	1.000000	Pfam-B_66847	PB066847	1	2.000000	1.000	0.663	3.1		Sc
RRM_1	PF00076	179	2.513970	Pfam-B_10735	PB010735	1	1.000000	0.023	0.022	3.1		Dm
Pkinase	PF00069	399	3.734340	CDKN3	PF05706	1	1.000000	0.011	0.022	3.1	x 	Hs
RRM_1	PF00076	179	2.513970	Clp1	PF06807	2	1.500000	0.011	0.022	3.1		Sc
RRM_1	PF00076	179	2.513970	PRA1	PF03208	2	1.000000	0.011	0.022	3.1		Sc
Pkinase	PF00069	399	3.734340	CDK5_activator	PF03261	1	1.000000	0.011	0.022	3.1	x 	Hs
UQ_con	PF00179	39	1.051280	PPR	PF01535	6	2.000000	0.011	0.022	3.1		Dm
WD40	PF00400	207	3.125600	Pfam-B_91918	PB091918	1	1.000000	0.022	0.022	3.1		Sc
Pfam-B_76943	PB076943	1	2.000000	GrpE	PF01025	4	1.500000	1.000	0.664	3.1		Sc
WD40	PF00400	207	3.125600	PGK	PF00162	1	1.000000	0.033	0.022	3.1		Sc
RRM_1	PF00076	179	2.513970	DUF323	PF03781	1	1.000000	0.011	0.022	3.1		Dm
TatD_DNase	PF01026	1	1.000000	RRM_1	PF00076	179	2.513970	0.011	0.022	3.1		Dm
RRM_1	PF00076	179	2.513970	Pfam-B_33848	PB033848	1	1.000000	0.011	0.022	3.1		Dm
RRM_1	PF00076	179	2.513970	Ribosomal_S17e	PF00833	1	1.000000	0.011	0.022	3.1		Dm
RRM_1	PF00076	179	2.513970	Pfam-B_31451	PB031451	1	1.000000	0.011	0.022	3.1		Dm
GST_N	PF02798	53	2.377360	GST_C	PF00043	57	2.561400	0.006	0.005	3.1	x 	Ce, Dm, Ec, Sc
Ribosomal_L31e	PF01198	2	1.000000	Pfam-B_17533	PB017533	1	2.000000	1.000	0.664	3.1		Dm
Ribosomal_60s	PF00428	11	1.545450	Actin	PF00022	28	1.392860	0.011	0.022	3.1		Sc
WD40	PF00400	207	3.125600	Pfam-B_75870	PB075870	1	1.000000	0.022	0.022	3.1		Sc
Pfam-B_98273	PB098273	1	2.000000	PAM2	PF07145	5	4.800000	0.333	0.397	3.1		Dm
Pfam-B_5374	PB005374	1	3.000000	HhH-GPD	PF00730	6	3.166670	0.250	0.330	3.1		Sc
Pfam-B_32658	PB032658	1	1.000000	Pfam-B_18336	PB018336	2	3.000000	0.500	0.497	3.1		Hs
Pfam-B_41039	PB041039	1	2.000000	Pfam-B_13078	PB013078	3	1.000000	0.500	0.496	3.1		Sc
TPR	PF00515	80	4.337500	Pfam-B_101335	PB101335	2	2.000000	0.020	0.038	3.1		Dm
Pfam-B_3490	PB003490	1	2.000000	LSM	PF01423	33	1.030300	0.062	0.110	3.1		Sc
WD40	PF00400	207	3.125600	Cps15	PF05205	1	1.000000	0.022	0.022	3.1		Sc
Arf	PF00025	16	1.000000	Arf	PF00025	16	1.000000	0.011	0.022	3.1	x 	Sc
zf-C2H2	PF00096	255	2.450980	Pfam-B_18666	PB018666	3	3.666670	0.011	0.022	3.1		Sc
Pfam-B_92793	PB092793	3	17.333300	Homeobox	PF00046	76	3.039470	0.050	0.024	3.1		Dm
Ndc80_HEC	PF03801	2	6.500000	Homeobox	PF00046	76	3.039470	0.048	0.086	3.1		Ce
WD40	PF00400	207	3.125600	Pfam-B_90095	PB090095	1	1.000000	0.011	0.022	3.1		Sc
WD40	PF00400	207	3.125600	NPR2	PF06218	1	1.000000	0.011	0.022	3.1		Sc
WD40	PF00400	207	3.125600	TP6A_N	PF04406	1	1.000000	0.011	0.022	3.1		Sc
WD40	PF00400	207	3.125600	Pfam-B_78910	PB078910	1	1.000000	0.011	0.022	3.1		Sc
WD40	PF00400	207	3.125600	Pfam-B_11227	PB011227	1	1.000000	0.011	0.022	3.1		Sc
WD40	PF00400	207	3.125600	Anti-silence	PF04729	1	1.000000	0.011	0.022	3.1		Sc
WD40	PF00400	207	3.125600	Nnf1	PF03980	1	1.000000	0.011	0.022	3.1		Sc
WD40	PF00400	207	3.125600	Pfam-B_100562	PB100562	1	1.000000	0.011	0.022	3.1		Sc
zf-C2H2	PF00096	255	2.450980	Pfam-B_14442	PB014442	4	2.000000	0.010	0.005	3.1		Dm
Pfam-B_23629	PB023629	4	2.000000	Pfam-B_10204	PB010204	1	1.000000	0.333	0.397	3.1		Sc
SH3BP5	PF05276	1	1.000000	Pfam-B_87120	PB087120	4	3.750000	0.333	0.397	3.1		Dm
Ras	PF00071	69	1.768120	CK_II_beta	PF01214	6	1.000000	0.011	0.021	3.1		Sc
ArfGap	PF01412	13	3.384610	Actin	PF00022	28	1.392860	0.019	0.019	3.1		Dm, Sc
Pfam-B_84344	PB084344	1	3.000000	MSSP	PF03940	2	1.000000	1.000	0.734	3.1		Dm
Pfam-B_32137	PB032137	1	2.000000	Pfam-B_18987	PB018987	4	2.000000	0.250	0.329	3.0		Dm
Pfam-B_4092	PB004092	1	2.000000	HMG_box	PF00505	28	2.142860	0.071	0.124	3.0		Dm
zf-C3HC4	PF00097	108	3.916670	Ribosomal_S26e	PF01283	3	1.000000	0.011	0.021	3.0		Dm
Pfam-B_76745	PB076745	2	2.000000	HSP20	PF00011	18	1.166670	0.067	0.117	3.0		Ce
PGAM	PF00300	15	1.733330	Pfam-B_74423	PB074423	1	2.000000	0.143	0.220	3.0		Sc
Ribosomal_L7Ae	PF01248	16	1.187500	NAF1	PF05492	2	1.500000	0.167	0.248	3.0		Sc
Sod_Cu	PF00080	4	1.750000	Pfam-B_23629	PB023629	4	2.000000	0.143	0.220	3.0		Sc
Pkinase	PF00069	399	3.734340	IF-2B	PF01008	7	1.000000	0.005	0.005	3.0		Ce, Dm, Sc
Pfam-B_2454	PB002454	5	3.000000	Histone	PF00125	19	1.842110	0.036	0.066	3.0		Sc
Pfam-B_76745	PB076745	2	2.000000	FA_desaturase	PF00487	11	2.090910	0.100	0.165	3.0		Dm
Pfam-B_37027	PB037027	1	2.000000	Pfam-B_14442	PB014442	4	2.000000	0.250	0.329	3.0		Dm
Pfam-B_14362	PB014362	2	2.000000	Lectin_C	PF00059	24	2.833330	0.053	0.094	3.0		Ce
tRNA_int_endo	PF01974	2	1.500000	RRM_1	PF00076	179	2.513970	0.021	0.021	3.0		Sc
Pfam-B_1095	PB001095	3	4.000000	C1-set	PF07654	24	3.708330	0.143	0.147	3.0		Mm
Pfam-B_6973	PB006973	2	3.000000	Aminotran_3	PF00202	6	1.000000	0.250	0.330	3.0		Sc
HMG_box	PF00505	28	2.142860	FKBP_C	PF00254	11	2.454550	0.011	0.021	3.0		Sc
KE2	PF01920	10	1.300000	IQ	PF00612	35	7.600000	0.011	0.021	3.0		Dm
Pfam-B_80761	PB080761	1	2.000000	Pfam-B_5511	PB005511	3	2.666670	1.000	0.663	3.0		Sc
Pfam-B_45904	PB045904	1	4.000000	efhand	PF00036	90	2.788890	0.062	0.110	3.0		Ce
Pfam-B_80109	PB080109	1	2.000000	Lectin_C	PF00059	24	2.833330	0.200	0.283	3.0		Dm
Pribosyltran	PF00156	19	2.421050	Pribosyltran	PF00156	19	2.421050	0.069	0.019	3.0	x 	Ce, Dm, Mm, Sc
Pfam-B_16689	PB016689	1	2.000000	KH_1	PF00013	39	3.282050	0.118	0.112	3.0		Dm
TBP	PF00352	5	2.200000	Pfam-B_50206	PB050206	1	2.000000	1.000	0.664	3.0		Sc
RRM_1	PF00076	179	2.513970	Pfam-B_87329	PB087329	2	1.000000	0.010	0.020	3.0		Sc
RRM_1	PF00076	179	2.513970	Pfam-B_68547	PB068547	2	1.000000	0.010	0.020	3.0		Sc
LSM	PF01423	33	1.030300	Glyco_transf_15	PF01793	6	1.333330	0.010	0.020	3.0		Sc
ubiquitin	PF00240	42	2.285710	PAX	PF00292	7	2.142860	0.010	0.020	3.0		Dm
Pkinase	PF00069	399	3.734340	NOA36	PF06524	1	1.000000	0.010	0.020	3.0		Dm
Pkinase	PF00069	399	3.734340	Pfam-B_13925	PB013925	1	1.000000	0.010	0.020	3.0		Dm
Pkinase	PF00069	399	3.734340	Pfam-B_10735	PB010735	1	1.000000	0.010	0.020	3.0		Dm
Pkinase	PF00069	399	3.734340	BAF	PF02961	1	1.000000	0.010	0.020	3.0		Dm
Ribosomal_L22e	PF01776	1	1.000000	Pkinase	PF00069	399	3.734340	0.010	0.020	3.0		Dm
zf-C3HC4	PF00097	108	3.916670	Vps52	PF04129	3	1.333330	0.020	0.020	3.0		Dm
Pfam-B_75870	PB075870	1	1.000000	Pfam-B_30656	PB030656	2	2.000000	1.000	0.663	3.0		Sc
Pfam-B_6973	PB006973	2	3.000000	Oxidored_FMN	PF00724	4	1.500000	0.500	0.496	3.0		Sc
Pfam-B_18875	PB018875	3	2.000000	Ferritin	PF00210	9	1.000000	0.200	0.283	3.0		Dm
FHA	PF00498	21	4.380950	FHA	PF00498	21	4.380950	0.017	0.016	3.0	x 	Sc
Pyr_redox	PF00070	21	3.428570	Pyr_redox	PF00070	21	3.428570	0.027	0.019	3.0	x 	Ec, Sc, St
Pfam-B_76943	PB076943	1	2.000000	A_deaminase	PF00962	7	2.285710	0.250	0.331	3.0		Sc
PX	PF00787	23	3.086960	Pfam-B_200	PB000200	16	2.312500	0.010	0.020	3.0		Dm
Pfam-B_14362	PB014362	2	2.000000	Aminotran_3	PF00202	6	1.000000	0.250	0.331	3.0		Ce
Pfam-B_14709	PB014709	1	2.000000	Chitin_bind_4	PF00379	35	1.257140	0.029	0.053	3.0		Dm
Pfam-B_6432	PB006432	1	2.000000	Chitin_bind_4	PF00379	35	1.257140	0.029	0.053	3.0		Dm
UQ_con	PF00179	39	1.051280	Pfam-B_41593	PB041593	1	3.000000	0.083	0.141	3.0		Sc
V-ATPase_H	PF03224	3	1.000000	Pfam-B_9200	PB009200	1	2.000000	1.000	0.664	3.0		Dm
Endosulfine	PF04667	2	1.000000	AT_hook	PF02178	12	2.583330	0.125	0.198	3.0		Sc
