# Supplementary material for: Inferring protein domain interactions from databases of interacting proteins
Source: Genome Biol. 2005 Sep 19;6(10):R89. doi: 10.1186/gb-2005-6-10-r89 (PMC1257472; doi:10.1186/gb-2005-6-10-r89)
Supplement: Additional data file 6 — All protein interactions from the DIP dataset in Additional data file 3 in which both proteins are from the yeast Saccharomyces. cerevisiae [file gb-2005-6-10-r89-S6.txt]

uid	n1	n2	exp_class
16392	48	681	g
16393	262	681	g
16395	2871	681	g
16396	6778	681	g
16397	4243	681	g
16399	4434	681	g
16400	1705	681	g
16401	6290	681	g
16403	1959	681	g
8931	816	785	g
8932	2338	785	g
12184	861	785	g
12185	3801	785	g
12186	4954	785	g
12187	2022	785	g
12188	6597	785	g
12189	2121	785	g
12190	5577	785	g
12191	1735	785	g
2957	2434	696	s
45	696	512	s
1036	507	512	s
2715	512	512	s
4062	2967	512	g
9779	1360	512	s
13970	5924	512	g
13971	6541	512	g
13972	2337	512	g
13973	6591	512	g
772	911	13	s
17719	1039	13	s
51	13	142	s
7611	2602	142	g
52	962	760	s
1580	1414	760	g
68	696	665	s
2903	18	665	s
12677	5368	665	g
12678	6505	665	g
100	376	376	s
2650	2252	376	s
2855	2373	376	s
16952	6647	376	g
16953	5385	376	g
16954	3980	376	g
16955	6778	376	g
16956	2310	376	g
16957	1740	376	g
16958	2976	376	g
103	376	800	s
2854	2373	800	s
16959	5924	800	g
16960	2722	800	g
16961	6563	800	g
16962	2356	800	g
16963	799	800	g
16964	6724	800	g
16965	4663	800	g
16966	135	800	g
16967	4452	800	g
16968	5950	800	g
16969	6815	800	g
16970	2826	800	g
16971	4907	800	g
16972	1176	800	g
8965	5426	41	g
8966	4132	41	g
123	41	1102	s
1573	1364	1102	g
15363	5924	1102	g
15364	2356	1102	g
15365	6667	1102	g
17800	1102	1102	s
124	1102	365	s
15360	2399	365	g
15361	41	365	g
18389	365	365	s
2286	2039	671	g
125	671	1104	s
129	891	823	s
130	753	823	s
1920	1708	823	g
126	823	744	s
127	891	744	s
128	753	744	s
17085	4285	744	g
17086	1284	744	g
17087	6699	744	g
17088	2589	744	g
17089	2291	744	g
17090	6677	744	g
17091	2513	744	g
17092	4571	744	g
17093	4781	744	g
17094	6842	744	g
17095	6643	744	g
135	970	970	s
1314	589	970	s
1316	796	970	s
1317	1127	970	s
1318	939	970	s
133	970	25	s
136	589	25	s
137	25	25	s
138	796	25	s
1308	1127	25	s
1309	1128	25	s
1311	1130	25	s
44390	5915	25	s
139	589	589	s
140	796	589	s
9582	1443	589	g
9583	183	589	g
9584	2400	589	g
11664	4230	589	g
11665	4818	589	g
18232	658	589	s
141	796	796	s
142	543	542	s
17096	6667	542	g
143	1023	1024	s
146	923	811	s
144	811	338	s
145	923	338	s
7817	2440	338	g
12707	4154	338	g
12709	5632	338	g
13268	2357	923	g
13269	728	923	g
18340	4601	923	s
18342	2945	923	s
159	343	44	s
219	191	44	s
3047	740	44	s
3050	591	44	s
10280	701	44	s
10765	590	44	s
10766	2257	44	s
16828	2619	44	g
16829	5261	44	g
16830	1590	44	g
16831	981	44	g
16832	6290	44	g
17975	1533	44	s
18198	5783	44	s
154	44	839	s
1210	925	839	s
1211	981	839	s
1212	740	839	s
2638	591	839	s
16973	5924	839	g
16974	4199	839	g
16975	789	839	g
16976	808	839	g
16977	698	839	g
16978	5207	839	g
16980	1686	839	g
16981	5328	839	s
16982	1918	839	g
16983	6290	839	g
16984	6579	839	g
18236	1202	839	s
18242	855	839	s
18243	6818	839	s
18244	2256	839	s
18245	2257	839	s
17107	1147	343	g
17108	839	343	g
17109	1686	343	g
17110	981	343	g
17112	740	343	g
17113	6386	343	g
209	906	813	s
217	44	964	s
218	191	964	s
6640	4375	964	g
11332	230	964	s
1266	230	191	s
2517	202	191	s
2518	2235	191	s
2773	2361	417	s
2774	419	417	s
2775	416	417	s
2776	512	417	s
17870	2560	417	s
17871	2150	417	s
18308	2771	417	s
18309	18	417	s
230	417	595	s
231	418	595	s
234	33	595	s
235	851	595	s
236	419	595	s
237	416	595	s
238	595	595	s
3150	2484	595	s
9787	1517	595	s
13605	2293	595	g
13606	1506	595	g
13607	2635	595	g
13608	1282	595	g
13609	4390	595	g
13610	6463	595	g
13611	5671	595	g
13612	5184	595	g
13613	5181	595	g
13615	6386	595	g
13616	1671	595	g
13617	6308	595	g
2765	2361	418	s
2766	417	418	s
2767	419	418	s
2768	416	418	s
2769	710	418	s
2770	2362	418	s
2771	2363	418	s
2772	512	418	s
15244	1337	418	g
15245	282	418	g
15246	2644	418	g
15247	6678	418	g
15248	4287	418	g
15249	1663	418	g
15250	2589	418	g
15251	2356	418	g
15252	6588	418	g
15253	4851	418	g
15254	6724	418	g
15255	2687	418	g
15256	2326	418	g
15257	1505	418	g
15258	5221	418	g
15259	6756	418	g
15260	1533	418	g
15261	135	418	g
15262	17	418	g
15263	5867	418	g
15264	6667	418	g
15265	6524	418	g
15266	4957	418	g
15267	6815	418	g
15268	6665	418	g
15269	2826	418	g
15270	6829	418	g
15271	6285	418	g
15272	2776	418	g
232	417	33	s
233	418	33	s
239	851	33	s
541	33	33	s
3148	996	33	s
3149	2483	33	s
9788	1517	33	s
13619	728	33	g
13620	6344	33	g
13621	4312	33	g
18294	7971	33	s
18385	1377	33	s
3200	2514	851	s
3201	2515	851	s
1550	1380	419	g
2777	416	419	s
2778	2361	419	s
12388	2366	419	g
12389	5881	419	g
12390	4073	419	g
12391	3891	419	g
12392	997	419	g
12393	934	419	g
12394	612	419	g
12395	2546	419	g
12396	6326	419	g
12397	4790	419	g
2779	2361	416	s
2780	2364	416	s
240	33	596	s
9782	5116	596	s
9784	2443	596	s
9785	596	596	s
9786	1517	596	s
16662	1143	596	g
16663	6341	596	g
16664	4309	596	g
16665	2249	596	g
18250	6827	596	s
17178	4409	834	g
17180	6691	834	g
17181	5910	834	g
18330	3977	834	s
241	834	1002	s
40233	5483	1002	s
11812	1850	510	g
242	510	662	s
1455	1269	662	g
3599	2718	662	g
3973	1601	662	s
3974	770	662	s
9860	2724	662	s
11811	5103	662	g
243	510	833	g
6965	1269	833	g
11807	4376	833	g
11808	2529	833	g
11809	2880	833	g
11810	6386	833	g
244	551	548	s
1918	548	548	g
13942	5543	548	g
13943	2510	548	g
13944	2965	548	g
13945	549	548	g
13946	550	548	g
13947	6519	548	g
245	551	549	s
13948	550	549	g
246	551	550	s
13949	4080	550	g
13950	1274	550	g
13951	2648	550	g
13952	1505	550	g
13953	6468	550	g
13954	5036	550	g
13955	6334	550	g
13956	972	550	g
13957	1735	550	g
249	658	847	s
2641	1448	847	s
247	847	598	s
250	157	598	s
2642	1448	598	s
2853	2391	598	s
1447	1262	658	g
1448	1263	658	g
1449	1009	658	g
1451	806	658	g
5783	3813	658	g
5784	3814	658	g
10685	982	658	s
10686	5915	658	s
40243	4969	658	s
5998	195	157	g
12294	534	157	g
12295	4679	157	g
12296	3036	157	g
12297	1756	157	g
12298	1225	157	g
12299	2635	157	g
12300	2724	157	g
12301	1282	157	g
12302	969	157	g
12303	1908	157	g
12304	5817	157	g
12305	2098	157	g
12306	6612	157	g
12307	4390	157	g
12308	1328	157	g
12309	2648	157	g
12310	418	157	g
12311	2252	157	g
12312	5182	157	g
12313	4230	157	g
12314	5753	157	g
12315	6615	157	g
12316	2801	157	g
12317	5734	157	g
12318	6381	157	g
12319	775	157	g
12320	213	157	g
12321	1563	157	g
12322	1905	157	g
12323	6437	157	g
12324	4449	157	g
12325	130	157	g
12326	6320	157	g
12327	5851	157	g
12328	4850	157	g
12329	5047	157	g
12330	2493	157	g
12331	2232	157	g
12332	5181	157	g
12333	2949	157	g
12334	2973	157	g
12335	5850	157	g
12336	6294	157	g
12337	4595	157	g
12339	842	157	g
12340	6291	157	g
12341	6415	157	g
12342	4618	157	g
12343	2116	157	g
12344	4894	157	g
12346	3993	157	g
12347	2261	157	g
12348	1038	157	g
12349	1336	157	g
12350	6578	157	g
12351	6306	157	g
1977	1775	720	g
1978	1776	720	g
1980	1522	720	g
1981	1777	720	g
6576	1145	720	g
251	720	719	g
1974	1772	719	g
1976	1774	719	g
9572	1145	719	g
14077	6289	719	g
14078	1181	719	g
14079	6375	719	g
14080	970	719	g
14081	551	719	g
14082	1225	719	g
14083	1282	719	g
14084	1318	719	g
14085	6604	719	g
14086	4230	719	g
14087	6463	719	g
14088	5291	719	g
14089	2886	719	g
14090	213	719	g
14091	6338	719	g
14092	4603	719	g
14093	6453	719	g
14094	2282	719	g
14095	2283	719	g
14096	1762	719	g
14097	6426	719	g
14098	6265	719	g
14099	5184	719	g
14100	2069	719	g
14101	5859	719	g
14102	2007	719	g
14103	5635	719	g
14104	6441	719	g
14105	4571	719	g
14106	2010	719	g
14107	549	719	g
14108	550	719	g
14109	4853	719	g
14110	3801	719	g
14111	6600	719	g
14112	4629	719	g
14113	6331	719	g
14115	1867	719	g
14116	2850	719	g
14117	6552	719	g
14118	1671	719	g
14119	2025	719	g
255	282	282	s
3573	262	282	g
3574	2709	282	g
3575	2708	282	g
9990	4820	282	g
253	282	48	s
256	262	48	s
9988	4820	48	g
11736	551	48	g
11737	6387	48	g
11738	2438	48	g
11739	6561	48	g
11740	3970	48	g
11741	4396	48	g
11742	418	48	g
11743	417	48	g
11744	2367	48	g
11745	419	48	g
11746	3897	48	g
11747	6588	48	g
11748	4073	48	g
11749	5044	48	g
11750	2785	48	g
11751	6505	48	g
11752	6488	48	g
11753	3891	48	g
11754	6578	48	g
11755	4978	48	g
11756	4083	48	g
11757	2532	48	g
11758	6579	48	g
11759	4203	48	g
11760	6535	48	g
11761	1379	48	g
11762	4405	48	g
11763	2546	48	g
11764	6501	48	g
11765	985	48	g
11766	5395	48	g
11767	4611	48	g
11768	1534	48	g
11769	5223	48	g
11770	6291	48	g
11772	1727	48	g
11773	5304	48	g
11774	6326	48	g
11775	5535	48	g
11776	6477	48	g
11777	6491	48	g
11778	2694	48	g
11779	4839	48	g
11780	1791	48	g
254	282	1038	s
257	262	1038	s
3572	48	1038	g
9989	4820	1038	g
258	262	262	s
3576	1473	262	g
14981	2367	262	g
14982	1470	262	g
14983	2519	262	g
14984	5870	262	g
14985	5207	262	g
14986	2546	262	g
14987	3916	262	g
14988	1704	262	g
14989	5304	262	g
14990	4475	262	g
14991	6557	262	g
266	826	938	s
264	938	821	s
265	826	821	s
2610	702	821	s
17114	1505	821	g
18417	1333	821	s
18418	6837	821	s
18419	3000	821	s
18420	1332	821	s
40245	2462	826	s
267	938	702	s
268	826	702	s
831	536	702	s
1052	775	411	s
3020	2108	411	s
3021	2451	411	s
3022	764	411	s
3238	411	411	s
318	411	2	s
319	742	960	s
2548	2260	853	s
3550	853	853	g
4178	192	853	g
9471	5596	853	s
10307	673	853	s
11625	6336	853	g
11626	5586	853	g
11627	6458	853	g
11628	6472	853	g
11629	5319	853	g
11630	6425	853	g
11631	4950	853	g
11632	4312	853	g
11634	2212	853	g
11635	2116	853	g
11615	2210	673	g
11616	41	673	g
11617	5596	673	s
333	943	943	s
1843	1656	943	g
926	976	689	g
927	958	689	g
928	830	689	g
929	1018	689	g
930	712	689	g
931	795	689	g
932	791	689	g
933	763	689	g
934	894	689	g
935	921	689	g
936	932	689	g
334	689	1001	s
335	651	1001	s
910	69	1001	g
912	678	1001	g
913	985	1001	g
914	330	1001	g
916	867	1001	g
917	831	1001	g
918	1009	1001	g
919	1011	1001	g
920	849	1001	g
924	967	1001	g
925	976	1001	g
3219	758	1001	s
12904	5129	1001	g
12905	5924	1001	g
12906	2582	1001	g
12907	2648	1001	g
12908	3999	1001	g
12909	5084	1001	g
12910	6468	1001	g
12911	2602	1001	g
12912	2436	1001	g
12913	2293	1001	g
12914	6441	1001	g
12915	6313	1001	g
12916	5559	1001	g
12917	4790	1001	g
336	651	651	s
337	689	651	s
960	1017	651	g
961	1012	651	g
963	856	651	g
965	996	651	g
966	993	651	g
968	976	651	g
969	895	651	g
970	810	651	g
971	789	651	g
539	777	18	s
771	592	18	s
1071	865	18	s
1072	840	18	s
1824	1298	18	s
1825	1638	18	g
10720	2574	18	s
10721	2007	18	s
10791	5146	18	s
10792	2434	18	s
13702	2213	18	g
13704	2544	18	g
13705	830	18	g
13706	1549	18	g
13707	6346	18	g
16786	5407	18	g
16787	2513	18	g
17525	2353	18	s
436	18	780	s
540	97	814	s
10635	3891	698	s
18299	5537	698	s
18300	4484	698	s
542	698	746	s
13727	4451	746	g
13728	6400	746	g
13729	2205	746	g
13730	6401	746	g
13731	6588	746	g
13732	6535	746	g
13733	2965	746	g
4141	2982	293	g
4142	293	293	g
4143	2988	293	g
4144	2990	293	g
9823	815	293	s
590	293	982	s
591	815	982	s
9852	1268	982	s
10587	3022	982	s
11658	4451	982	g
11659	6400	982	g
11660	2205	982	g
11661	5734	982	g
11662	1447	982	g
11663	2965	982	g
8292	4423	314	g
662	314	954	s
663	15	954	s
2827	2228	954	s
2828	2383	954	s
13805	6288	954	g
13806	2217	954	g
13807	4451	954	g
13808	6400	954	g
13809	2205	954	g
13810	6401	954	g
13811	2561	954	g
13812	6499	954	g
13814	4312	954	g
13815	2965	954	g
13816	1831	954	g
13817	5036	954	g
2743	2265	15	s
2744	2354	15	s
2745	861	15	s
3648	2375	15	g
3649	2742	15	g
3652	2744	15	g
3653	2745	15	g
9422	3908	15	g
17911	714	15	s
17961	1549	15	s
3039	846	913	s
3040	2450	913	s
9699	1490	913	g
704	913	669	s
705	745	669	s
706	866	669	s
707	709	669	s
1650	1467	745	g
2976	2388	745	s
2977	1484	745	s
2978	709	745	s
2979	866	745	s
2980	2429	745	s
2981	2442	745	s
2982	1520	745	s
2983	1533	745	s
1667	1484	866	s
1668	709	866	s
1669	925	866	g
3036	1399	866	s
3037	2356	866	s
3038	2358	866	s
9275	1563	866	g
9276	1681	866	g
9277	2682	866	g
9281	1409	866	g
9282	1490	866	g
9283	1566	866	g
9284	2387	866	g
10192	1459	866	s
10193	2428	866	s
10195	1678	866	s
10196	2252	866	s
10198	859	866	s
10200	5818	866	s
10201	2074	866	s
10202	2430	866	s
10203	2265	866	s
10204	2275	866	s
10205	728	866	s
10207	4000	866	s
10177	1459	709	s
10178	2428	709	s
10179	2356	709	s
10180	1533	709	s
10181	4000	709	s
10183	859	709	s
10184	2357	709	s
10185	5818	709	s
10186	2074	709	s
10187	2430	709	s
10188	2265	709	s
10189	2275	709	s
10190	728	709	s
3188	837	55	s
3189	71	55	s
3190	611	55	s
715	55	725	s
16348	2338	725	g
16349	937	725	g
16350	14	725	g
16351	71	725	g
16352	2195	725	g
16353	611	725	g
16354	2078	725	g
16355	6621	725	g
16356	1151	725	g
16357	1152	725	g
2240	1380	838	g
733	838	747	s
1528	1356	747	s
2749	1131	747	s
2750	728	747	s
2751	2355	747	s
2752	2356	747	s
2753	2357	747	s
2754	760	747	s
2755	1459	747	s
2756	2358	747	s
2757	1484	747	s
2758	2245	747	s
2759	859	747	s
2760	911	747	s
2761	1533	747	s
2762	2315	747	s
12239	1357	747	g
12240	1319	747	g
12241	2509	747	g
3007	1399	81	s
3008	2449	81	s
3009	2358	81	s
3010	1473	81	s
3011	2326	81	s
3012	2450	81	s
3013	913	81	s
3014	1678	81	s
3015	1533	81	s
3729	2787	81	g
3731	1205	81	g
3732	1908	81	g
3733	2788	81	g
3734	2729	81	g
3735	2246	81	g
3736	2308	81	g
3737	2194	81	g
3738	2789	81	g
3739	1643	81	g
3740	1511	81	g
3741	1307	81	g
3742	744	81	g
3743	2790	81	g
3744	1534	81	g
3748	2070	81	g
3750	2792	81	g
10271	4911	81	s
10273	2253	81	s
10274	2254	81	s
10275	2275	81	s
10844	2315	81	s
755	81	728	s
756	859	728	s
1850	1660	728	g
1851	1224	728	g
1852	1661	728	g
1853	1662	728	g
1854	1663	728	g
1855	1664	728	g
1856	1469	728	g
1857	1665	728	g
1859	1511	728	g
1860	1666	728	g
1861	1667	728	g
1862	1576	728	g
1863	1668	728	g
1864	1669	728	g
1865	1670	728	g
1866	1671	728	g
3041	1131	728	s
6450	2953	728	g
6451	3820	728	g
6452	1634	728	g
6453	4021	728	g
6457	4296	728	g
6458	1483	728	g
6459	1407	728	g
6460	1400	728	g
6461	1695	728	g
6462	2146	728	g
6463	4297	728	g
6464	1269	728	g
6465	2059	728	g
6466	4298	728	g
6467	2476	728	g
6468	3986	728	g
6469	1500	728	g
6470	1228	728	g
6471	1800	728	g
6472	1692	728	g
6473	1252	728	g
6475	4300	728	g
6477	2602	728	g
6478	1199	728	g
6479	1409	728	g
6480	4301	728	g
6481	1969	728	g
6485	4303	728	g
6486	1951	728	g
6487	1828	728	g
6489	1444	728	g
6490	4304	728	g
6492	551	728	g
6493	1894	728	g
6494	2840	728	g
6495	2850	728	g
6496	2788	728	g
6497	4305	728	g
6498	4306	728	g
6499	1872	728	g
6500	4307	728	g
6501	4308	728	g
6502	1318	728	g
6503	4232	728	g
6504	4309	728	g
6505	1282	728	g
6506	1703	728	g
6507	1863	728	g
6508	4310	728	g
6509	1227	728	g
6510	1324	728	g
6512	1335	728	g
6513	4311	728	g
6514	2070	728	g
6515	1569	728	g
6516	1644	728	g
6517	4312	728	g
6518	1349	728	g
6519	3899	728	g
6520	110	728	g
6521	4313	728	g
6522	195	728	g
6523	4314	728	g
6524	1529	728	g
6525	4095	728	g
6526	2063	728	g
6527	4287	728	g
6528	842	728	g
6529	4315	728	g
6530	4293	728	g
6531	1364	728	g
6532	4316	728	g
6533	4317	728	g
6535	4318	728	g
6537	4319	728	g
6539	4320	728	g
6541	1687	728	g
6542	1102	728	g
6545	1614	728	g
6546	1512	728	g
6547	4321	728	g
6548	4322	728	g
6550	525	728	g
6552	3881	728	g
6553	2735	728	g
6554	1303	728	g
6555	2038	728	g
6556	3988	728	g
6557	4324	728	g
6558	3874	728	g
6559	4325	728	g
6560	4326	728	g
6561	2774	728	g
13779	2355	728	g
13780	2871	728	g
13781	2029	728	g
13783	4396	728	g
13785	2211	728	g
13787	2749	728	g
13788	2297	728	g
13789	6390	728	g
13790	6374	728	g
13791	6265	728	g
13792	5888	728	g
13793	5485	728	g
13794	4560	728	g
13795	2583	728	g
13796	1377	728	g
13797	597	728	g
13799	4434	728	g
13800	805	728	g
13801	5290	728	g
17981	7670	728	s
1666	1483	859	g
10265	4911	859	s
10266	2357	859	s
10267	2253	859	s
10268	2254	859	s
10269	2275	859	s
10843	2315	859	s
2861	2397	75	s
4212	1481	75	g
765	75	192	s
11735	5924	192	g
1826	1639	592	g
1827	1298	592	s
1828	1640	592	g
1829	1641	592	g
3120	777	592	s
13708	2648	592	g
13709	1762	592	g
13710	4189	592	g
13711	6454	592	g
16788	4313	592	g
16789	48	592	g
16790	282	592	g
16791	5407	592	g
16792	2513	592	g
3140	2479	911	s
3141	701	911	s
17804	911	911	s
18200	1589	911	s
18201	2883	911	s
18202	979	911	s
18203	44	911	s
18204	5783	911	s
2629	2304	536	s
2630	2305	536	s
2631	2306	536	s
2632	833	536	s
2633	662	536	s
2634	2307	536	s
2635	1144	536	s
2636	2308	536	s
2637	2222	536	s
9910	5459	536	s
9911	5753	536	s
9914	5754	536	s
9917	1672	536	s
9918	1529	536	s
9919	2426	536	s
9921	1573	536	s
9923	5022	536	s
9924	1604	536	s
9925	5757	536	s
9928	1193	536	s
9929	5759	536	s
9930	213	536	s
9931	837	536	s
9932	2888	536	s
9933	5610	536	s
9934	761	536	s
9935	5019	536	s
9937	2676	536	s
9938	4365	536	s
9939	2992	536	s
9940	4294	536	s
9942	1363	536	s
9943	5761	536	s
11788	197	536	g
11789	5203	536	g
11790	5817	536	g
11791	4395	536	g
11792	6349	536	g
11793	4230	536	g
11794	6388	536	g
11795	5576	536	g
11796	2221	536	g
11797	6499	536	g
11798	1762	536	g
11800	4186	536	g
11801	5859	536	g
11802	4853	536	g
11803	6328	536	g
11804	6519	536	g
11805	1969	536	g
832	905	223	g
833	909	223	g
834	972	223	g
835	557	223	g
15750	1117	223	g
15751	812	223	g
15752	1620	223	g
15753	2836	223	g
15754	663	223	g
15757	4434	223	g
3220	2521	557	s
10055	4025	557	s
837	557	663	g
839	868	663	g
840	672	663	g
841	912	663	g
842	885	663	g
843	989	663	g
844	822	663	g
845	877	663	g
846	876	663	g
847	998	663	g
848	992	663	g
849	975	663	g
851	233	663	g
852	174	663	g
853	764	663	g
854	940	663	g
855	808	663	g
856	846	663	g
857	1000	663	g
858	597	663	g
859	1032	663	g
860	757	663	g
861	850	663	s
862	696	663	g
863	69	663	g
1834	1646	663	g
9644	2608	663	g
9886	2732	663	s
13712	551	663	g
13713	2635	663	g
13714	6336	663	g
13715	6612	663	g
13716	5543	663	g
13717	4396	663	g
13718	4925	663	g
13719	6578	663	g
13720	6629	663	g
13721	3820	663	g
13722	5851	663	g
13723	4850	663	g
13724	5850	663	g
13725	728	663	g
13726	1176	663	g
16800	812	663	g
16801	1620	663	g
16802	2836	663	g
16805	4434	663	g
3096	2462	868	s
4072	2244	868	s
10594	826	868	s
10595	938	868	s
40244	821	868	s
40246	868	868	s
6879	4513	877	g
6163	1746	998	g
6164	1747	998	g
18429	998	998	s
14745	2205	975	g
14746	1176	975	g
1563	1393	233	g
8963	2091	764	g
8964	5425	764	g
17801	764	764	s
2946	808	808	s
9995	3011	808	g
9996	2767	808	g
15760	5576	808	g
15761	2308	808	g
15762	5761	808	g
1663	815	846	g
1664	1467	846	g
1665	842	846	g
18319	2074	846	s
3151	681	597	s
3153	1725	597	s
3155	2487	597	s
3156	827	597	s
3157	2488	597	s
16646	5492	597	g
16647	48	597	g
16648	1038	597	g
16649	282	597	g
16650	2871	597	g
16651	6377	597	g
16652	5446	597	g
16653	4243	597	g
16654	1478	597	g
16657	512	597	g
16660	1959	597	g
17071	6765	757	g
9827	2427	850	s
865	850	910	g
866	1032	910	g
867	930	910	s
868	990	910	g
869	665	910	g
870	696	910	g
6671	4143	910	g
6672	1590	910	g
15048	1685	910	g
15049	2628	910	g
15050	2399	910	g
15051	1001	910	g
15052	689	910	g
15053	3994	910	g
15054	651	910	g
15055	856	910	g
15056	843	910	g
15057	715	910	g
15058	4434	910	g
871	984	930	g
872	828	930	g
873	903	930	g
1548	1377	930	g
6128	4065	930	g
12383	6362	930	g
12384	5203	930	g
12385	2767	930	g
12386	856	930	g
874	794	903	s
875	883	903	g
876	944	903	g
877	842	903	g
878	980	903	g
879	807	903	g
880	806	903	g
881	841	903	g
883	995	903	g
884	1103	903	g
885	656	903	g
886	776	903	g
887	803	903	g
888	931	903	g
889	969	903	g
890	848	903	s
891	976	903	g
1601	1423	903	g
1602	1417	903	s
1603	1389	903	g
3406	2608	903	g
3407	2609	903	g
3408	1429	903	g
3409	2610	903	g
3410	2611	903	g
3411	2612	903	g
3413	1248	903	g
3414	1848	903	g
3416	2614	903	g
3417	2615	903	g
3418	1930	903	g
3419	2866	903	g
3420	2617	903	g
3422	881	903	g
3423	2619	903	g
3424	2570	903	s
3425	972	903	g
3426	2620	903	g
3427	2621	903	g
3428	2622	903	g
3429	2623	903	g
3430	2607	903	s
10327	2427	903	s
10328	850	903	s
10329	759	903	s
10330	1290	903	s
10332	5355	903	s
10333	5266	903	s
10334	1419	903	s
10337	715	903	s
12596	5139	903	g
12597	4484	903	g
12598	3820	903	g
12599	1575	903	g
12600	1574	903	g
12601	1463	903	g
12602	843	903	g
12603	5395	903	g
1584	1243	794	g
1585	1330	794	s
1586	1417	794	s
1587	1418	794	s
1588	1419	794	s
1589	931	794	g
1590	1389	794	g
1592	1421	794	g
3278	1753	794	g
3279	2559	794	g
3280	1429	794	g
3281	1172	794	g
3282	883	794	s
3283	2543	794	g
3284	2560	794	g
3285	842	794	g
3286	2561	794	g
3287	656	794	g
3288	2562	794	g
3289	2478	794	g
3290	2548	794	g
3291	2563	794	g
3294	2565	794	g
3297	2568	794	g
3298	2569	794	g
3299	2570	794	g
3300	969	794	g
3301	2571	794	g
3303	895	794	g
3305	996	794	g
3306	2574	794	g
3307	2575	794	g
3308	2576	794	g
3309	2577	794	g
3310	2578	794	g
3314	2580	794	g
3315	1611	794	g
3316	2581	794	g
3330	2587	794	s
12590	4080	794	g
12591	848	794	s
12592	1581	794	g
3432	1010	883	g
3434	2626	883	g
3435	1517	883	g
3436	2627	883	g
3437	2628	883	g
3438	969	883	g
3439	2629	883	g
3440	976	883	g
12812	1563	883	g
1671	183	944	g
1672	1487	944	s
1673	1488	944	s
1674	1489	944	s
1675	1490	944	g
1676	1491	944	g
1677	1492	944	g
1678	1493	944	g
3125	944	944	s
15936	2468	944	s
15937	48	944	g
15938	2297	944	g
15939	2470	944	s
3441	2481	842	g
3442	2559	842	g
3443	842	842	s
3445	2585	842	g
3446	656	842	g
3447	2630	842	g
3448	2631	842	g
2052	930	980	g
9433	4449	806	g
6271	4160	995	g
10484	1653	995	s
10485	5887	995	s
10486	5888	995	s
10487	2083	995	s
40262	2373	995	s
10313	2587	656	s
10338	883	656	s
6396	4256	776	g
3975	1601	803	s
3976	770	803	s
1642	1463	931	g
1469	842	969	g
3450	2632	969	g
3451	2633	969	g
3452	2634	969	g
3453	2635	969	g
3454	2636	969	g
3456	2430	969	g
3457	2638	969	g
3458	330	969	g
3459	656	969	g
3460	2630	969	g
3461	2639	969	g
3465	2642	969	g
3466	2643	969	g
3467	2644	969	g
3468	1908	969	g
3469	2400	969	g
3470	1346	969	g
3472	2645	969	g
3474	2646	969	g
3475	2647	969	g
3476	2648	969	g
4092	2244	969	s
15062	6320	969	g
1593	262	848	g
1594	1330	848	s
1595	1418	848	s
1596	1419	848	s
1597	1389	848	g
3317	2364	848	g
3318	883	848	s
3319	1001	848	g
3320	2582	848	g
3322	2583	848	g
3323	1009	848	g
3324	2584	848	g
3326	2585	848	g
3327	656	848	g
3328	2586	848	g
3344	1359	848	g
3345	2593	848	g
3346	2589	848	g
3347	2594	848	g
3349	1421	848	g
3350	1176	848	g
3351	872	848	g
3352	969	848	g
3354	597	848	g
3356	2595	848	g
3357	2596	848	g
12593	6467	848	g
12594	744	848	g
12595	6313	848	g
9830	850	976	s
9834	220	655	s
892	655	991	g
893	1032	991	g
894	917	991	g
895	915	991	g
897	957	991	g
898	820	991	g
899	874	991	g
900	812	991	g
901	705	991	g
902	961	991	g
2933	2427	991	s
7564	4818	991	g
9835	1620	991	s
10043	2094	917	s
10044	5733	917	s
10046	4276	917	s
10047	1359	917	s
45007	5347	917	s
45008	2639	917	s
45009	5318	917	s
2678	1340	957	s
4194	3011	874	g
4195	2983	874	g
4196	2991	874	g
4198	2220	874	g
6032	3894	961	g
9832	850	961	s
903	705	758	g
904	961	758	g
905	991	758	s
906	812	758	g
907	665	758	g
908	1032	758	g
909	863	758	g
2620	2275	985	s
17049	6465	985	g
17050	418	985	g
17051	6444	985	g
17052	5620	985	g
17053	2532	985	g
17054	6824	985	g
17055	663	985	g
17056	6638	985	g
17057	1750	985	g
17058	6762	985	g
40341	1471	985	s
40345	2303	985	s
2619	2275	330	s
2741	1223	330	s
40342	1471	330	s
14234	2243	867	g
3991	770	1009	s
12711	1181	1009	g
12712	1147	1009	g
12713	25	1009	g
12714	1223	1009	g
12715	3970	1009	g
12716	418	1009	g
12717	6588	1009	g
12718	4073	1009	g
12719	6615	1009	g
12720	2211	1009	g
12721	6530	1009	g
12723	5134	1009	g
12724	6505	1009	g
12725	6488	1009	g
12726	6578	1009	g
12727	4203	1009	g
12728	2322	1009	g
12729	936	1009	g
12730	2232	1009	g
12731	1549	1009	g
12732	5304	1009	g
12733	1355	1009	g
12734	6602	1009	g
12735	1791	1009	g
12736	2321	1009	g
12737	6587	1009	g
12738	5044	1009	g
12739	6291	1009	g
12740	4941	1009	g
12741	1671	1009	g
17648	1531	1011	s
17649	1656	1011	s
17651	3010	1011	s
1491	1313	967	g
12074	1263	967	g
17794	967	967	s
16624	1143	830	g
16625	1131	830	g
16626	1243	830	g
16627	5749	830	g
16628	2345	830	g
16629	5224	830	g
16630	4296	830	g
16631	2356	830	g
16632	1723	830	g
16633	1714	830	g
16634	6667	830	g
16635	6492	830	g
16636	6590	830	g
17807	830	830	s
17977	1611	830	s
17978	2233	830	s
17979	2232	830	s
9854	4313	712	s
9855	1212	712	s
937	760	227	g
938	1010	227	g
939	220	227	g
940	797	227	g
941	983	227	g
942	916	227	g
943	741	227	g
16708	2399	227	g
16709	689	227	g
16710	5355	227	g
16711	812	227	g
16712	1290	227	g
16713	651	227	g
16714	843	227	g
16715	715	227	s
16716	759	227	g
8462	1591	220	g
9833	850	220	s
7727	2593	797	g
17781	2293	916	s
17786	2959	916	s
17787	4595	916	s
945	853	715	g
946	730	715	g
947	819	715	g
948	881	715	g
949	99	715	g
950	843	715	s
951	662	715	g
952	697	715	g
954	827	715	g
955	888	715	g
7553	4810	715	g
7554	3941	715	g
18362	1418	715	s
18363	2870	715	s
18364	1421	715	s
18365	794	715	s
18366	1417	715	s
18367	1633	715	s
18368	850	715	s
18369	759	715	s
18370	1290	715	s
18372	5355	715	s
18373	5266	715	s
18374	2607	715	s
18375	1648	715	s
18376	1647	715	s
18377	848	715	s
18378	1289	715	s
3097	974	99	s
3098	880	99	s
3099	2463	99	s
956	976	843	g
957	777	843	g
958	782	843	g
18410	848	843	s
10032	2199	697	s
13034	6604	697	g
13035	418	697	g
13036	3897	697	g
13037	1381	697	g
13038	2789	697	g
13039	4317	697	g
13040	1671	697	g
13041	5550	697	g
16200	1143	697	g
16201	1714	697	g
16202	6773	697	g
16203	4442	697	g
16204	5673	697	g
16205	4309	697	g
16206	4595	697	g
16207	6290	697	g
16208	6750	697	g
16209	3844	697	g
9589	4976	827	g
9590	5630	827	g
9593	2327	827	g
9594	3959	827	g
9595	4278	827	g
9596	2844	827	g
9597	675	827	g
9598	5494	827	g
9599	4023	827	g
6214	1364	996	g
13265	1196	996	g
13266	6488	996	g
13267	5395	996	g
972	662	816	g
973	697	816	g
974	895	816	g
975	932	816	g
976	142	816	g
977	759	816	g
978	337	816	g
979	799	816	g
980	968	816	g
981	415	816	g
982	731	816	g
983	1032	816	g
984	857	816	g
986	805	816	g
988	872	816	g
989	994	816	g
10314	2587	759	s
15473	1403	337	g
12640	5924	799	g
12641	2329	799	g
12642	4679	799	g
12643	5734	799	g
12644	2212	799	g
6643	1532	968	g
1539	1369	415	g
1540	1364	415	g
1542	1331	415	g
12291	1772	415	g
12292	2232	415	g
12293	4312	415	g
10033	5783	731	s
13051	6530	731	g
13052	2329	731	g
7937	959	857	g
1213	183	805	s
1214	771	805	s
1216	774	805	s
10101	5805	805	s
10545	2361	805	s
2202	1995	872	g
2203	1715	872	g
4213	1299	818	g
4214	1481	818	g
4215	99	818	g
4216	853	818	g
4217	818	818	g
18355	2982	818	s
18356	2983	818	s
2557	2267	1039	s
2558	1261	1039	s
2559	658	1039	s
2560	1266	1039	s
2561	2268	1039	s
2562	2269	1039	s
2564	2270	1039	s
2565	2271	1039	s
2566	2272	1039	s
3557	1267	1039	s
3558	1496	1039	g
3559	1508	1039	g
3561	2701	1039	g
11666	5924	1039	g
11667	5354	1039	g
11668	6609	1039	g
11669	2876	1039	g
11670	2965	1039	g
14861	6744	1039	g
44391	2710	1039	s
44582	5407	1039	g
44583	4971	1039	g
44584	2541	1039	s
44585	6477	1039	g
44586	7378	1039	g
44587	7312	1039	g
44589	2423	1039	g
44590	1811	1039	g
44592	6489	1039	g
44593	2595	1039	s
44594	2324	1039	g
44595	974	1039	g
44596	81	1039	g
44597	4229	1039	g
44599	5483	1039	g
44601	2949	1039	s
44602	33	1039	g
44603	1516	1039	g
44604	780	1039	g
44605	3819	1039	g
44606	2290	1039	g
44607	1461	1039	g
44608	3911	1039	g
44609	5153	1039	g
44610	3917	1039	g
44611	337	1039	g
44612	4592	1039	g
44613	6525	1039	g
44614	5992	1039	g
44615	2687	1039	g
44616	6675	1039	g
44617	5944	1039	g
44618	1660	1039	g
44619	4191	1039	g
44620	4868	1039	g
44621	2413	1039	s
44622	2699	1039	g
44623	3880	1039	g
44624	7433	1039	g
44625	670	1039	g
44626	6557	1039	g
44628	3007	1039	g
44634	4635	1039	g
44635	2260	1039	g
44636	2942	1039	g
44638	2713	1039	g
44640	1520	1039	g
44644	2320	1039	g
44645	2516	1039	g
44646	2575	1039	g
44647	5733	1039	g
44648	680	1039	g
44649	7343	1039	s
44650	2221	1039	g
44651	4268	1039	g
44652	1559	1039	g
44654	881	1039	s
44655	3852	1039	s
44657	5602	1039	g
44658	598	1039	s
44660	6276	1039	g
44662	6427	1039	g
44663	2285	1039	g
44664	1842	1039	g
44665	6483	1039	g
44666	1765	1039	g
44667	4560	1039	g
44668	4993	1039	g
44670	99	1039	g
44671	1497	1039	g
44672	982	1039	g
44673	75	1039	g
44676	2755	1039	g
44677	2284	1039	g
44679	2319	1039	g
44680	6723	1039	g
44681	3817	1039	g
44682	905	1039	g
44683	2321	1039	g
44684	1240	1039	g
44686	4418	1039	g
44687	2407	1039	g
44689	415	1039	g
44690	5588	1039	s
44691	2886	1039	g
44692	3836	1039	g
44693	8620	1039	g
44694	2989	1039	g
44696	4546	1039	g
44698	6280	1039	g
44699	763	1039	g
44701	3012	1039	g
44702	2437	1039	g
44704	4566	1039	g
44705	1151	1039	g
44706	6295	1039	g
44708	688	1039	g
44709	6450	1039	g
44710	2771	1039	g
44711	8053	1039	g
44712	8221	1039	g
44713	7328	1039	g
44714	2375	1039	g
44715	2012	1039	g
44718	8055	1039	g
44719	916	1039	g
44720	789	1039	g
44721	7273	1039	g
44722	1479	1039	g
44723	1309	1039	g
44724	1455	1039	g
44725	2526	1039	g
44727	1652	1039	g
44728	8163	1039	g
44729	2732	1039	g
44730	1416	1039	g
44731	2533	1039	s
44732	2995	1039	g
44734	7167	1039	g
44735	1919	1039	g
44737	4366	1039	g
44738	4469	1039	g
44739	923	1039	g
44740	6383	1039	g
44741	5489	1039	g
44742	2731	1039	g
44743	1010	1039	g
44746	1403	1039	g
44747	880	1039	g
44748	6321	1039	g
44751	2315	1039	g
44752	2462	1039	g
44753	7155	1039	g
44754	1281	1039	g
44755	702	1039	g
44756	4969	1039	g
1024	60	861	s
1025	714	861	s
2830	880	861	s
2950	1524	861	s
2951	99	861	s
2952	2337	861	s
2953	861	861	s
1026	60	9	s
1027	714	9	s
2712	99	9	s
2713	2337	9	s
5947	3928	714	g
5948	3929	714	g
2867	2271	60	s
3698	1346	60	g
12507	4679	60	g
12508	6351	60	g
12509	2575	60	g
12510	4451	60	g
12511	1282	60	g
12512	5543	60	g
12513	5224	60	g
12514	4396	60	g
12515	5372	60	g
12516	6530	60	g
12517	6368	60	g
12518	1380	60	g
12519	5072	60	g
12520	6629	60	g
12521	2537	60	g
12522	6425	60	g
12523	135	60	g
12524	2100	60	g
12525	1581	60	g
12526	4896	60	g
12527	881	60	g
12528	6311	60	g
12529	1549	60	g
12531	4957	60	g
12532	2212	60	g
12533	5036	60	g
12534	1676	60	g
12535	6357	60	g
12536	1970	60	g
1028	60	64	s
1030	861	667	s
4016	2029	667	g
4018	2353	667	g
4019	2953	667	g
4020	1371	667	g
4022	905	667	g
4024	1427	667	g
4025	1009	667	g
4026	2956	667	g
4028	2021	667	g
4030	1550	667	g
4031	2681	667	g
4032	1634	667	g
4033	868	667	g
4034	290	667	g
4035	1681	667	g
4037	2959	667	g
4038	2960	667	g
4039	2961	667	g
4042	1811	667	g
7879	1717	667	g
7880	1490	667	g
6263	1145	1041	g
1034	1041	675	s
10028	1336	675	s
12647	1827	675	g
12648	2876	675	g
12649	4046	675	g
2474	507	507	s
2475	2209	507	s
2476	696	507	s
7893	1705	507	g
1050	411	694	s
1051	775	694	s
2901	764	775	s
2902	775	775	s
1806	592	865	s
13600	2304	865	g
13601	1298	865	g
13602	4296	865	g
13603	4312	865	g
13604	2965	865	g
10681	840	840	s
10682	4397	840	s
1134	361	361	s
6371	1831	361	g
3900	2889	770	g
3901	770	770	s
3903	1987	770	g
3905	2891	770	s
3907	2006	770	s
10011	695	770	g
10013	973	770	g
10017	2026	770	g
10624	1495	770	s
10625	1510	770	s
13397	1660	770	g
13398	1223	770	g
13399	2635	770	g
13400	1102	770	g
13401	6359	770	g
13402	41	770	g
13403	6619	770	g
13404	2238	770	g
13405	5207	770	g
13406	5181	770	g
13407	1398	770	g
13408	5820	770	g
13409	4376	770	g
13410	6463	770	g
13411	4162	770	g
13412	1438	770	g
13413	5072	770	g
13414	1526	770	g
13415	1911	770	g
13416	6563	770	g
13417	6315	770	g
13418	1549	770	g
13419	6272	770	g
1138	770	534	s
1139	77	534	s
2451	718	534	s
2452	695	534	s
2453	973	534	s
3499	2276	534	g
9959	2006	534	s
10439	310	534	s
11122	4381	534	s
11123	2764	534	s
11365	2649	534	g
11366	5182	534	g
11367	6340	534	g
11368	6598	534	g
11369	512	534	g
11370	2026	534	g
17837	2222	534	s
17838	5096	534	s
1177	77	77	s
3029	770	77	s
4014	2950	77	g
1346	197	890	s
3502	77	890	g
1140	890	310	s
1141	956	310	s
1142	880	310	s
1143	46	310	s
1144	77	310	s
1145	310	310	s
1146	770	310	s
1147	213	310	s
1148	525	310	s
1149	580	310	s
1150	670	310	s
1157	197	310	s
1170	808	310	s
1171	718	310	s
1175	973	310	s
1180	860	310	s
2454	809	310	s
2455	1144	310	s
2456	712	310	s
2457	2201	310	s
2458	2202	310	s
10877	2250	310	s
18379	880	880	s
1164	974	46	s
1166	817	46	s
1168	1013	46	s
3762	77	46	g
9600	5037	213	g
1521	1346	525	g
7883	525	525	g
7884	4977	525	g
2305	2055	580	g
3181	2505	580	s
11106	6267	670	g
11113	6273	670	g
11162	2463	670	g
11163	2472	670	g
11164	974	670	g
11165	817	670	g
11166	1516	670	g
11167	2689	670	g
11171	1462	670	g
11172	4366	670	g
11173	895	670	g
11174	4362	670	g
11175	1685	670	g
1151	310	688	s
1152	712	688	s
2502	2226	688	s
2503	2227	688	s
2504	2228	688	s
2506	2230	688	s
3518	2681	688	g
3519	2410	688	g
3520	2682	688	g
1420	1231	862	s
2579	2228	862	s
2580	2276	862	s
2582	1217	862	s
2583	2277	862	s
2584	1144	862	s
2585	1559	862	s
2586	712	862	s
9851	688	862	s
11680	1181	862	g
11681	6517	862	g
1154	862	974	s
1155	310	974	s
1156	880	974	s
1169	1040	974	s
9972	2687	974	g
9973	1517	974	g
10056	2250	974	s
11816	2722	197	g
11817	2317	197	g
11818	2344	197	g
11819	5881	197	g
11820	5959	197	g
11821	5084	197	g
11822	77	197	g
11823	5033	197	g
1158	310	963	s
1159	718	963	s
1160	836	963	s
1161	197	963	s
1162	695	963	s
1163	688	963	s
3699	770	963	s
3700	2775	963	g
3701	1730	963	g
4048	1601	963	s
6216	4035	963	s
6217	1863	963	g
10062	2221	963	s
11092	963	963	s
11181	957	963	g
11182	4950	963	g
11183	2238	963	g
11184	1740	963	g
11185	4407	963	g
12547	6289	963	g
12548	5372	963	g
12549	5761	963	g
12550	5900	963	g
12551	2876	963	g
12552	4251	963	g
12553	4773	963	g
12554	5182	963	g
12555	5072	963	g
[truncated: 9,594 more rows]
