# Supplementary material for: Inferring protein domain interactions from databases of interacting proteins
Source: Genome Biol. 2005 Sep 19;6(10):R89. doi: 10.1186/gb-2005-6-10-r89 (PMC1257472; doi:10.1186/gb-2005-6-10-r89)
Supplement: Additional data file 7 — 52 randomly-assigned, unrecorded interactions between yeast proteins where one protein has a Cyclin_N domain and the other protein has a Pkinase domain. For all simulated interactions, the field exp_class is given the value 'h' for 'hypothetical' [file gb-2005-6-10-r89-S7.txt]

uid	n1	n2	exp_class
100013	1495	6276	h
100015	2007	233	h
100033	2270	6598	h
100035	2105	4400	h
100036	1508	1779	h
100042	1261	6271	h
100044	1510	2436	h
100049	1266	4610	h
100051	1267	5989	h
100006	2710	6460	h
100014	1495	5989	h
100018	5803	2410	h
100019	2258	157	h
100022	658	1900	h
100023	658	675	h
100027	2270	6427	h
100028	1510	4381	h
100029	2258	1640	h
100030	5803	814	h
100034	658	6331	h
100046	2258	4381	h
100048	2007	2306	h
100050	2270	6460	h
100000	1495	1640	h
100001	1508	1637	h
100002	5803	6267	h
100003	2105	1516	h
100004	2710	1447	h
100005	2105	1374	h
100007	1261	1521	h
100008	1510	6631	h
100009	2270	1900	h
100010	2268	675	h
100011	1261	5656	h
100012	2105	6295	h
100016	1508	1919	h
100017	1495	5516	h
100020	1261	2510	h
100021	1261	2346	h
100024	1266	6460	h
100025	1510	2321	h
100026	5803	6454	h
100031	1266	18	h
100032	2105	1521	h
100037	1261	550	h
100038	5804	719	h
100039	2007	548	h
100040	5804	2436	h
100041	5803	1566	h
100043	2269	2884	h
100045	2479	2306	h
100047	2268	720	h
