# Supplementary material for: Inferring protein domain interactions from databases of interacting proteins
Source: Genome Biol. 2005 Sep 19;6(10):R89. doi: 10.1186/gb-2005-6-10-r89 (PMC1257472; doi:10.1186/gb-2005-6-10-r89)
Supplement: Additional data file 8 — Nodes, edges, and node-to-domain mappings in a hypothetical protein interaction network. Format of each respective section is the same as in additional data files for DIP proteins, interactions, and domain mappings. [file gb-2005-6-10-r89-S8.txt]

#######
# NODES
#######
0	P0	0	NULL	NULL	NULL	Hypothetical protein	Yeast	NULL
1	P1	0	NULL	NULL	NULL	Hypothetical protein	Yeast	NULL
2	P2	0	NULL	NULL	NULL	Hypothetical protein	Yeast	NULL
3	P3	0	NULL	NULL	NULL	Hypothetical protein	Yeast	NULL
4	P4	0	NULL	NULL	NULL	Hypothetical protein	Yeast	NULL
5	P5	0	NULL	NULL	NULL	Hypothetical protein	Worm	NULL
6	P6	0	NULL	NULL	NULL	Hypothetical protein	Worm	NULL
7	P7	0	NULL	NULL	NULL	Hypothetical protein	Worm	NULL
8	P8	0	NULL	NULL	NULL	Hypothetical protein	Worm	NULL
9	P9	0	NULL	NULL	NULL	Hypothetical protein	Human	NULL
10	P10	0	NULL	NULL	NULL	Hypothetical protein	Human	NULL
11	P11	0	NULL	NULL	NULL	Hypothetical protein	Human	NULL
#######
# EDGES
#######
0	0	1	h
1	0	2	h
2	0	3	h
3	0	4	h
4	1	2	h
5	1	3	h
6	1	4	h
7	5	6	h
8	5	7	h
9	6	8	h
10	7	8	h
11	9	10	h
12	10	11	h
#########################
# NODE -> DOMAIN MAPPINGS
#########################
0	Yellow
0	Blue
1	Azure
1	Orange
1	Green
1	Red
1	Blue
1	Red
2	Red
3	Red
3	Orange
4	Violet
4	Green
4	Red
4	Blue
4	Red
4	Yellow
4	Red
5	Orange
5	Red
6	Blue
7	Blue
8	Red
8	Green
9	Red
10	Blue
10	Orange
10	Violet
10	Azure
10	Green
11	Red
